# Supplementary material for: Can routine data be used to estimate the mental health service use of children and young people living on Gypsy and Traveller sites in Wales? A feasibility study
Source: PLoS One. 2023 Feb 17;18(2):e0281504. doi: 10.1371/journal.pone.0281504 (PMC9937479; doi:10.1371/journal.pone.0281504)
Supplement: S1 File — (XLSX) [file pone.0281504.s001.xlsx]

## Sheet: DEP ANX DIAG SYMPTOM READ
Read Code	Read Code Desc	Group
1B12.	Nerves - nervousness	ANX
1B13.	Anxiousness	ANX
1B1V.	C/O - panic attack	ANX
2258.	O/E - anxious	ANX
2259.	O/E - nervous	ANX
225J.	O/E - panic attack	ANX
8G52.	Antiphobic therapy	ANX
8G94.	Anxiety management training	ANX
8HHp.	Ref guid self-help for anxiety	ANX
E200.	Anxiety states	ANX
E2000	Anxiety state unspecified	ANX
E2001	Panic disorder	ANX
E2002	Generalised anxiety disorder	ANX
E2003	Anxiety with depression	ANX
E2004	Chronic anxiety	ANX
E2005	Recurrent anxiety	ANX
E200z	Anxiety state NOS	ANX
E202.	Phobic disorders	ANX
E2020	Phobia unspecified	ANX
E2021	Agoraphobia with panic attacks	ANX
E2022	Agoraphobia - no panic attacks	ANX
E2023	Social phobia-eating in public	ANX
E2024	Social phobia-public speaking	ANX
E2025	Social phobia-public washing	ANX
E2026	Acrophobia	ANX
E2027	Animal phobia	ANX
E2028	Claustrophobia	ANX
E2029	Fear of crowds	ANX
E202A	Fear of flying	ANX
E202B	Cancer phobia	ANX
E202C	Dental phobia	ANX
E202D	Fear of death	ANX
E202E	Fear of pregnancy	ANX
E202z	Phobic disorder NOS	ANX
E203.	Obsessive-compulsive disorders	ANX
E2030	Compulsive neurosis	ANX
E2031	Obsessional neurosis	ANX
E203z	Obsessive-compulsive dis NOS	ANX
E28z.	Acute stress reaction NOS	ANX
E2920	Separation anxiety disorder	ANX
E2D0.	Anxiety/fear child/adoles.dis.	ANX
E2D00	Child/adolesc.overanxious.dis.	ANX
E2D01	Child/adolesc.fearfulness dis.	ANX
E2D0z	Anxiety/fear child/adolesc.NOS	ANX
Eu40.	[X]Phobic anxiety disorders	ANX
Eu400	[X]Agoraphobia	ANX
Eu401	[X]Social phobias	ANX
Eu402	[X]Specific (isolated) phobia	ANX
Eu403	[X]Needle phobia	ANX
Eu40y	[X]Other phobic anxiety disord	ANX
Eu40z	[X]Phobic anxiety disordr unsp	ANX
Eu41.	[X]Other anxiety disorders	ANX
Eu410	[X]Panic episodic paroxysm anx	ANX
Eu411	[X]Generalized anxiety disord	ANX
Eu412	[X]Mixed anxiety/depressve dis	ANX
Eu413	[X]Other mixed anxiety disord	ANX
Eu41y	[X]Other specif anxiety disord	ANX
Eu41z	[X]Anxiety disord unspecified	ANX
Eu42.	[X]Obsessive - compulsive dis	ANX
Eu420	[X]Predom obsessional thoughts	ANX
Eu421	[X]Predom compuls acts/ritual	ANX
Eu422	[X]Mixed obsess thoughts/acts	ANX
Eu42y	[X]Oth obsessve-compulsve dis	ANX
Eu42z	[X]Obsessve-complsve dis unsp	ANX
Eu930	[X]Separ anxiety dis childhood	ANX
Eu931	[X]Phobic anxiet dis childhood	ANX
Eu932	[X]Social anx dis childhood	ANX
R2y2.	[D]Nervousness	ANX
1B17.	Depressed	DEP
1B1U.	Symptoms of depression	DEP
1BP..	Loss of interest	DEP
1BP0.	Loss of inter prev enjoy activ	DEP
1BQ..	Loss of capacity for enjoyment	DEP
1BT..	Depressed mood	DEP
1BU..	Loss of hope for the future	DEP
2257.	O/E - depressed	DEP
E112.	Single major depressive episod	DEP
E1120	Single major depression-unspec	DEP
E1121	Single major depression-mild	DEP
E1122	Single major depress.-moderate	DEP
E1123	Single major depression-severe	DEP
E1125	Single maj.depres.-part remiss	DEP
E1126	Single maj.depres.-full remiss	DEP
E112z	Single major depression NOS	DEP
E113.	Recurrent major depressive epi	DEP
E1130	Recurr.major depression-unspec	DEP
E1131	Recurr.major depression-mild	DEP
E1132	Recurr.major depress.-moderate	DEP
E1133	Recurr.major depression-severe	DEP
E1135	Recurr.maj.depres.-part remiss	DEP
E1136	Recurr.maj.depres.-full remiss	DEP
E1137	Recurrent depression	DEP
E113z	Recurr. major depression NOS	DEP
E118.	Seasonal affective disorder	DEP
E135.	Agitated depression	DEP
E2003	Anxiety with depression	DEP
E204.	Neurotic (reactive) depression	DEP
E291.	Prolonged depressive reaction	DEP
E2B..	Depressive disorder NEC	DEP
E2B0.	Postviral depression	DEP
E2B1.	Chronic depression	DEP
Eu32.	[X]Depressive episode	DEP
Eu320	[X]Mild depressive episode	DEP
Eu321	[X]Moderate depressve episode	DEP
Eu322	[X]Severe depressiv no psychot	DEP
Eu324	[X]Mild depression	DEP
Eu325	[X]Major depression, mild	DEP
Eu326	[X]Major depression, moder sev	DEP
Eu327	[X]Maj dep, sev wthout psy sym	DEP
Eu32B	[X]Antenatal depression	DEP
Eu32y	[X]Other depressive episodes	DEP
Eu32z	[X]Depressive episode, unspecf	DEP
Eu33.	[X]Recurrent depressive disord	DEP
Eu330	[X]Recurr depress current mild	DEP
Eu331	[X]Recurr depress current mod	DEP
Eu332	[X]Recurr dep now sever no psy	DEP
Eu334	[X]Recurr depress in remission	DEP
Eu33y	[X]Oth recurr depressve disord	DEP
Eu33z	[X]Recurrent depress dis unsp	DEP
Eu341	[X]Dysthymia	DEP
Eu412	[X]Mixed anxiety/depressve dis	DEP

## Sheet: DEP ANX MED READ
Read Code	Read Code Desc	Antidepressant flag	anxiolytic flag	hypnotic flag
d1...	hypnotics	0	0	1
d11..	chloral hydrate	0	0	1
d111.	*chloral 500mg/5ml mixture	0	0	1
d112.	*chloral paed 200mg/5ml elixir | chloral paediatric 200mg/5ml elixir	0	0	1
d113.	*noctec 500mg capsules	0	0	1
d114.	*chloral hydrate 500mg caps | chloral hydrate 500mg capsules	0	0	1
d115.	welldorm 143mg/5ml elixir	0	0	1
d116.	welldorm tablets	0	0	1
d117.	chloral hydrate 414mg tablets	0	0	1
d118.	chloral hydrate 143mg/5ml elix | chloral hydrate 143mg/5ml elixir	0	0	1
d119.	chloral hydrate 500mg/5ml syr | chloral hydrate 500mg/5ml syrup	0	0	1
d11A.	somnwell 707mg tablets	0	0	1
d12..	clomethiazole ed. [hypnot] | clomethiazole edisylate [hypnotic]	0	0	1
d121.	*heminevrin 192mg capsules	0	0	1
d122.	*heminevrin 250mg/5ml syrup	0	0	1
d123.	*heminevrin 8mg/ml infusion	0	0	1
d12v.	clomethiazole(base) 192mg caps | clomethiazole(base) 192mg capsules	0	0	1
d12w.	clomethiaz edis 250mg/5ml syrp | clomethiazole edisilate 250mg/5ml syrup	0	0	1
d12z.	*chlormethiazole 8mg/ml inf | chlormethiazole edisylate 8mg/ml infusion	0	0	1
d13..	*dichloralphenazone	0	0	1
d131.	*welldorm 650mg tablets	0	0	1
d132.	*welldorm 225mg/5ml elixir	0	0	1
d13y.	*dichloralphenazone 650mg tabs | dichloralphenazone 650mg tablets	0	0	1
d13z.	*dichloralphenazone 225mg/5ml | dichloralphenazone 225mg/5ml elixir	0	0	1
d14..	*flunitrazepam	0	0	1
d141.	*rohypnol 1mg tablets	0	0	1
d14z.	*flunitrazepam 1mg tablets	0	0	1
d15..	flurazepam	0	0	1
d151.	dalmane 15mg capsules	0	0	1
d152.	dalmane 30mg capsules	0	0	1
d153.	*paxane 15mg capsules	0	0	1
d154.	*paxane 30mg capsules	0	0	1
d15y.	flurazepam 15mg capsules	0	0	1
d15z.	flurazepam 30mg capsules	0	0	1
d16..	loprazolam	0	0	1
d161.	loprazolam 1mg tablets	0	0	1
d162.	*dormonoct 1mg tablets	0	0	1
d17..	lormetazepam	0	0	1
d171.	lormetazepam 500mcg tablets | lormetazepam 500micrograms tablets	0	0	1
d172.	lormetazepam 1mg tablets	0	0	1
d173.	*noctamid 500mcg tablets | noctamid 500micrograms tablets	0	0	1
d174.	*noctamid 1mg tablets	0	0	1
d18..	nitrazepam	0	0	1
d181.	*nitrazepam 5mg capsules	0	0	1
d182.	nitrazepam 5mg tablets	0	0	1
d183.	*nitrazepam 10mg tablets	0	0	1
d184.	nitrazepam 2.5mg/5ml mixture	0	0	1
d185.	*mogadon 5mg capsules	0	0	1
d186.	mogadon 5mg tablets	0	0	1
d187.	*nitrados 5mg tablets	0	0	1
d188.	*noctesed 5mg tablets	0	0	1
d189.	remnos 5mg tablets	0	0	1
d18a.	*remnos 10mg tablets	0	0	1
d18b.	*somnite 5mg tablets	0	0	1
d18c.	somnite 2.5mg/5ml mixture	0	0	1
d18d.	*surem 5mg capsules	0	0	1
d18e.	*unisomnia 5mg tablets	0	0	1
d18f.	nitrazepam 5mg/5ml suspension	0	0	1
d1a..	temazepam [hypnotic]	0	0	1
d1a1.	*temazepam 10mg capsules	0	0	1
d1a2.	*temazepam 15mg capsules	0	0	1
d1a3.	*temazepam 20mg capsules	0	0	1
d1a4.	*temazepam 30mg capsules	0	0	1
d1a5.	*temazepam 10mg/5ml elixir	0	0	1
d1a6.	*normison 10mg capsules	0	0	1
d1a7.	*normison 20mg capsules	0	0	1
d1a8.	*temazepam planpak capsules	0	0	1
d1a9.	temazepam 10mg tablets	0	0	1
d1aa.	temazepam 20mg tablets	0	0	1
d1ab.	*temazepam gelthix 10mg caps | temazepam gelthix 10mg capsules	0	0	1
d1ac.	*temazepam gelthix 20mg caps | temazepam gelthix 20mg capsules	0	0	1
d1ad.	*temazepam gelthix 15mg caps | temazepam gelthix 15mg capsules	0	0	1
d1ae.	*temazepam gelthix 30mg caps | temazepam gelthix 30mg capsules	0	0	1
d1af.	*temazepam gel filled 10mg cap | temazepam gel filled 10mg capsules	0	0	1
d1ag.	*temazepam gel filled 20mg cap | temazepam gel filled 20mg capsules	0	0	1
d1ah.	*temazepam gel filled 15mg cap | temazepam gel filled 15mg capsules	0	0	1
d1ai.	*temazepam gel filled 30mg cap | temazepam gel filled 30mg capsules	0	0	1
d1aj.	*temazepam 10mg/sachet soln | temazepam 10mg/sachet oral solution	0	0	1
d1ak.	*temazepam 20mg/sach oral soln | temazepam 20mg/sachet oral solution	0	0	1
d1al.	*euhypnos 10mg/sachet solution | euhypnos 10mg/sachet oral solution	0	0	1
d1am.	*euhypnos 20mg/sachet solution | euhypnos 20mg/sachet oral solution	0	0	1
d1an.	*euhypnos 10mg/5ml oral soln | euhypnos 10mg/5ml oral solution	0	0	1
d1ao.	temazepam 10mg/5ml s/f soln | temazepam 10mg/5ml sugar free oral solution	0	0	1
d1b..	*triazolam	0	0	1
d1b1.	*triazolam 125mcg tablets | triazolam 125microgram tablets	0	0	1
d1b2.	*triazolam 250mcg tablets | triazolam 250microgram tablets	0	0	1
d1b3.	*halcion 125microgram tablets	0	0	1
d1b4.	*halcion 250microgram tablets	0	0	1
d1c..	triclofos sodium	0	0	1
d1c1.	*triclofos 500mg/5ml liquid	0	0	1
d1d..	zopiclone	0	0	1
d1d1.	zopiclone 7.5mg tablets	0	0	1
d1d2.	zimovane 7.5mg tablets	0	0	1
d1d3.	zopiclone 3.75mg tablets	0	0	1
d1d4.	zimovane ls 3.75mg tablets	0	0	1
d1d5.	*zileze 7.5 tablets	0	0	1
d1d6.	*zileze 3.75 tablets	0	0	1
d1f..	zolpidem	0	0	1
d1f1.	stilnoct 5mg tablets	0	0	1
d1f2.	zolpidem tartrate 5mg tablets	0	0	1
d1f3.	zolpidem tartrate 10mg tablets	0	0	1
d1f4.	stilnoct 10mg tablets	0	0	1
d1g..	zaleplon	0	0	1
d1g1.	sonata 5mg capsules	0	0	1
d1g2.	sonata 10mg capsules	0	0	1
d1gy.	zaleplon 5mg capsules	0	0	1
d1gz.	zaleplon 10mg capsules	0	0	1
d1h..	melatonin	0	0	1
d1h1.	circadin 2mg m/r tablets	0	0	1
d1hz.	melatonin 2mg m/r tablets	0	0	1
d1i..	dexmedetomidine	0	0	1
d1i1.	dexdor 200mcg/2ml conc for inf | dexdor 200micrograms/2ml concentrate for soln for infusion	0	0	1
d1i2.	dexmedetomidine 200mcg/2ml inj | dexmedetomidine 200micrograms/2ml conc for soln for inj	0	0	1
d1i3.	dexdor 400mcg/4ml conc for inf | dexdor 400micrograms/4ml concentrate for soln for infusion	0	0	1
d1i4.	dexmedetomidine 400mcg/4ml inj | dexmedetomidine 400micrograms/4ml conc for soln for inj	0	0	1
d1i5.	dexdor 1mg/10ml conc for inf | dexdor 1mg/10ml concentrate for solution for infusion	0	0	1
d1i6.	dexmedetomidine 1mg/10ml inj | dexmedetomidine 1mg/10ml concentrate for soln for injection	0	0	1
d2...	anxiolytics	0	1	0
d21..	diazepam [anxiolytic]	0	1	0
d211.	*diazepam 2mg capsules	0	1	0
d212.	*diazepam 5mg capsules	0	1	0
d213.	diazepam 2mg tablets	0	1	0
d214.	diazepam 5mg tablets	0	1	0
d215.	diazepam 10mg tablets	0	1	0
d216.	diazepam 2mg/5ml elixir	0	1	0
d217.	*alupram 2mg tablets	0	1	0
d218.	*alupram 5mg tablets	0	1	0
d219.	*alupram 10mg tablets	0	1	0
d21A.	diazepam 5mg/5ml oral solution	0	1	0
d21B.	*rimapam 2mg tablets	0	1	0
d21C.	*rimapam 5mg tablets	0	1	0
d21D.	*rimapam 10mg tablets	0	1	0
d21E.	dialar 2mg/5ml syrup	0	1	0
d21F.	dialar 5mg/5ml syrup	0	1	0
d21G.	*valclair 10mg suppositories	0	1	0
d21J.	diazepam 10mg/5ml suspension	0	1	0
d21a.	*atensine 2mg tablets	0	1	0
d21b.	*atensine 5mg tablets	0	1	0
d21c.	*atensine 10mg tablets	0	1	0
d21d.	diazemuls 10mg/2ml ampoules	0	1	0
d21e.	*evacalm 2mg tablets	0	1	0
d21f.	*evacalm 5mg tablets	0	1	0
d21g.	*solis 2mg capsules	0	1	0
d21h.	*solis 5mg capsules	0	1	0
d21i.	*stesolid 10mg/2ml injection	0	1	0
d21j.	*stesolid 20mg/4ml injection	0	1	0
d21k.	stesolid 5mg rectal solution	0	1	0
d21l.	stesolid 10mg rectal solution	0	1	0
d21m.	tensium 2mg tablets	0	1	0
d21n.	tensium 5mg tablets	0	1	0
d21o.	tensium 10mg tablets	0	1	0
d21p.	*valium 2mg capsules	0	1	0
d21q.	*valium 5mg capsules	0	1	0
d21r.	*valium 2mg tablets	0	1	0
d21s.	*valium 5mg tablets	0	1	0
d21t.	*valium 10mg tablets	0	1	0
d21u.	*valium 2mg/5ml syrup	0	1	0
d21v.	valium [anxiol] 10mg/2ml inj | valium [anxiol] 10mg/2ml injection	0	1	0
d21w.	*valium dup del injection	0	1	0
d21x.	*valium 5mg suppositories	0	1	0
d21y.	*valium 10mg suppositories	0	1	0
d21z.	*diazepam 10mg suppositories	0	1	0
d22..	alprazolam	0	1	0
d221.	xanax 250micrograms tablets	0	1	0
d222.	xanax 500micrograms tablets	0	1	0
d22y.	alprazolam 250mcg tablets | alprazolam 250microgram tablets	0	1	0
d22z.	alprazolam 500mcg tablets | alprazolam 500microgram tablets	0	1	0
d23..	bromazepam	0	1	0
d231.	*lexotan 1.5mg tablets	0	1	0
d232.	*lexotan 3mg tablets	0	1	0
d23y.	*bromazepam 1.5mg tablets	0	1	0
d23z.	*bromazepam 3mg tablets	0	1	0
d24..	chlordiazepoxide	0	1	0
d241.	chlordiazepoxide 5mg capsules	0	1	0
d242.	chlordiazepoxide 10mg capsules	0	1	0
d243.	chlordiazepoxide hcl 5mg tabs | chlordiazepoxide hydrochloride 5mg tablets	0	1	0
d244.	chlordiazepoxide hcl 10mg tabs | chlordiazepoxide hydrochloride 10mg tablets	0	1	0
d245.	*chlordiazepoxide hcl 25mg tab | chlordiazepoxide hydrochloride 25mg tablets	0	1	0
d246.	*chlordiazepoxide 5mg tablets	0	1	0
d247.	*chlordiazepoxide 10mg tablets	0	1	0
d248.	*chlordiazepoxide 25mg tablets	0	1	0
d249.	librium 5mg capsules	0	1	0
d24a.	librium 10mg capsules	0	1	0
d24b.	*librium 5mg tablets	0	1	0
d24c.	*librium 10mg tablets	0	1	0
d24d.	*librium 25mg tablets	0	1	0
d24e.	*librium 100mg injection	0	1	0
d24f.	tropium 5mg capsules	0	1	0
d24g.	*tropium 10mg capsules	0	1	0
d24h.	tropium 5mg tablets	0	1	0
d24i.	tropium 10mg tablets	0	1	0
d24j.	*tropium 25mg tablets	0	1	0
d25..	chlormezanone	0	1	0
d251.	*trancopal 200mg tablets	0	1	0
d25z.	*chlormezanone 200mg tablets	0	1	0
d26..	clobazam	0	1	0
d261.	*clobazam 10mg capsules	0	1	0
d262.	*frisium 10mg capsules	0	1	0
d263.	clobazam 10mg tablets	0	1	0
d264.	frisium 10mg tablets	0	1	0
d265.	tapclob 5mg/5ml oral susp | tapclob 5mg/5ml oral suspension	0	1	0
d266.	clobazam 5mg/5ml oral susp | clobazam 5mg/5ml oral suspension	0	1	0
d267.	tapclob 10mg/5ml oral susp | tapclob 10mg/5ml oral suspension	0	1	0
d268.	clobazam 10mg/5ml oral susp | clobazam 10mg/5ml oral suspension	0	1	0
d269.	perizam 1mg/ml oral suspension	0	1	0
d26A.	perizam 2mg/ml oral suspension	0	1	0
d27..	clorazepate dipotassium	0	1	0
d271.	*tranxene 7.5mg capsules	0	1	0
d272.	*tranxene 15mg capsules	0	1	0
d27y.	*clorazepate 7.5mg capsules | clorazepate dipotassium 7.5mg capsules	0	1	0
d27z.	*clorazepate 15mg capsules | clorazepate dipotassium 15mg capsules	0	1	0
d28..	hydroxyzine hcl [anxiolytic]	0	1	0
d281.	atarax 10mg tablets	0	1	0
d282.	atarax 25mg tablets	0	1	0
d283.	*atarax 10mg/5ml syrup	0	1	0
d284.	ucerax 25mg tablets	0	1	0
d285.	ucerax 10mg/5ml syrup	0	1	0
d28x.	hydroxyzine hcl 10mg tablets	0	1	0
d28y.	hydroxyzine hcl 25mg tablets	0	1	0
d28z.	hydroxyzine hcl 10mg/5ml syrup	0	1	0
d29..	*ketazolam	0	1	0
d291.	*anxon 15mg capsules	0	1	0
d292.	*anxon 30mg capsules	0	1	0
d29y.	*ketazolam 15mg capsules	0	1	0
d29z.	*ketazolam 30mg capsules	0	1	0
d2a..	lorazepam [anxiolytic]	0	1	0
d2a1.	lorazepam 1mg tablets	0	1	0
d2a2.	lorazepam 2.5mg tablets	0	1	0
d2a3.	*almazine 1mg tablets	0	1	0
d2a4.	*almazine 2.5mg tablets	0	1	0
d2a5.	*ativan 1mg tablets	0	1	0
d2a6.	*ativan 2.5mg tablets	0	1	0
d2a7.	ativan 4mg/1ml injection	0	1	0
d2ax.	*ativan 4mg/ml injection	0	1	0
d2az.	lorazepam 4mg/1ml injection	0	1	0
d2b..	*medazepam	0	1	0
d2b1.	*nobrium 5mg capsules	0	1	0
d2b2.	*nobrium 10mg capsules	0	1	0
d2by.	*medazepam 5mg capsules	0	1	0
d2bz.	*medazepam 10mg capsules	0	1	0
d2c..	meprobamate	0	1	0
d2c1.	*meprobamate 200mg tablets	0	1	0
d2c2.	meprobamate 400mg tablets	0	1	0
d2c3.	*equanil 200mg tablets	0	1	0
d2c4.	*equanil 400mg tablets	0	1	0
d2c5.	meprate 400mg tablets	0	1	0
d2c6.	*tenavoid tablets	0	1	0
d2d..	oxazepam	0	1	0
d2d1.	*oxazepam 30mg capsules	0	1	0
d2d2.	oxazepam 10mg tablets	0	1	0
d2d3.	oxazepam 15mg tablets	0	1	0
d2d4.	oxazepam 30mg tablets	0	1	0
d2d5.	*oxanid 10mg tablets	0	1	0
d2d6.	*oxanid 15mg tablets	0	1	0
d2d7.	*oxanid 30mg tablets	0	1	0
d2e..	*prazepam	0	1	0
d2e1.	*centrax 10mg tablets	0	1	0
d2ez.	*prazepam 10mg tablets	0	1	0
d2f..	buspirone hydrochloride	0	1	0
d2f1.	buspirone 5mg tablets	0	1	0
d2f2.	*buspar 5mg tablets	0	1	0
d2f3.	*buspar 5mg tablets x126	0	1	0
d2f4.	*buspar 10mg tablets	0	1	0
d2f5.	buspirone 10mg tablets	0	1	0
d2g..	flumazenil	0	1	0
d2g1.	flumazenil 500mcg/5ml inj | flumazenil 500microgram/5ml injection	0	1	0
d2g2.	anexate 500mcg/5ml injection | anexate 500micrograms/5ml injection	0	1	0
d7...	tricyclic antidepressants	1	0	0
d71..	amitriptyline hcl [antidepres] | amitriptyline hydrochloride [antidepressant]	1	0	0
d711.	amitriptyline 10mg tablets	1	0	0
d712.	amitriptyline 25mg tablets	1	0	0
d713.	amitriptyline 50mg tablets	1	0	0
d714.	*domical 10mg tablets	1	0	0
d715.	*domical 25mg tablets	1	0	0
d716.	*domical 50mg tablets	1	0	0
d717.	elavil 10mg tablets	1	0	0
d718.	elavil 25mg tablets	1	0	0
d719.	*lentizol 25mg m/r capsules	1	0	0
d71a.	*lentizol 50mg m/r capsules	1	0	0
d71b.	*tryptizol 75mg m/r capsules	1	0	0
d71c.	*tryptizol 10mg tablets	1	0	0
d71d.	*tryptizol 25mg tablets	1	0	0
d71e.	*tryptizol 50mg tablets	1	0	0
d71f.	*tryptizol 10mg/5ml syrup	1	0	0
d71g.	*tryptizol 100mg/10ml inj | tryptizol 100mg/10ml injection	1	0	0
d71h.	amitript 25mg/5ml s/f soln | amitriptyline 25mg/5ml sugar free solution	1	0	0
d71i.	amitript 50mg/5ml s/f soln | amitriptyline 50mg/5ml sugar free solution	1	0	0
d71j.	amitriptyl 10mg/5ml s/f soln | amitriptyline 10mg/5ml sugar free oral solution	1	0	0
d71u.	*amitriptyline 25mg m/r caps | amitriptyline 25mg m/r capsules	1	0	0
d71v.	*amitriptyline 50mg m/r caps | amitriptyline 50mg m/r capsules	1	0	0
d71w.	*amitriptyline 75mg m/r caps | amitriptyline 75mg m/r capsules	1	0	0
d71y.	*amitriptyline 10mg/5ml syrup	1	0	0
d71z.	*amitriptyline 100mg/10ml inj | amitriptyline hydrochloride 100mg/10ml injection	1	0	0
d72..	*butriptyline	1	0	0
d721.	*evadyne 25mg tablets	1	0	0
d722.	*evadyne 50mg tablets	1	0	0
d72y.	*butriptyline 25mg tablets	1	0	0
d72z.	*butriptyline 50mg tablets	1	0	0
d73..	clomipramine hydrochloride	1	0	0
d731.	anafranil 10mg capsules	1	0	0
d732.	anafranil 25mg capsules	1	0	0
d733.	anafranil 50mg capsules	1	0	0
d734.	*anafranil 25mg/5ml syrup	1	0	0
d735.	*anafranil 25mg/2ml injection	1	0	0
d736.	anafranil sr 75mg m/r tablets	1	0	0
d737.	*tranquax 10mg capsules	1	0	0
d738.	*tranquax 25mg capsules	1	0	0
d739.	tranquax 50mg capsules	1	0	0
d73r.	*clomipramine hcl 50mg tablets	1	0	0
d73s.	*clomipramine hcl 10mg tablets	1	0	0
d73t.	*clomipramine hcl 25mg tablets	1	0	0
d73u.	clomipramine hcl 10mg capsules	1	0	0
d73v.	clomipramine hcl 25mg capsules	1	0	0
d73w.	clomipramine hcl 50mg capsules	1	0	0
d73x.	*clomipramine hcl 25mg/5ml syr | clomipramine hydrochloride 25mg/5ml syrup	1	0	0
d73y.	*clomipramine hcl 25mg/2ml inj | clomipramine hcl 25mg/2ml injection	1	0	0
d73z.	clomipramine hcl 75mg m/r tabs	1	0	0
d74..	desipramine hydrochloride	1	0	0
d741.	*pertofran 25mg tablets	1	0	0
d74z.	*desipramine hcl 25mg tablets | desipramine hydrochloride 25mg tablets	1	0	0
d75..	dosulepin hydrochloride	1	0	0
d751.	prothiaden 25mg capsules	1	0	0
d752.	prothiaden 75mg tablets	1	0	0
d753.	*prepadine 25mg capsules	1	0	0
d754.	*prepadine 75mg tablets	1	0	0
d755.	*dothapax 25mg capsules	1	0	0
d756.	*dothapax 75mg tablets	1	0	0
d759.	*thaden 25mg capsules	1	0	0
d75A.	*thaden 75mg tablets	1	0	0
d75y.	dosulepin hcl 25mg capsules | dosulepin hydrochloride 25mg capsules	1	0	0
d75z.	dosulepin hcl 75mg tablets | dosulepin hydrochloride 75mg tablets	1	0	0
d76..	doxepin	1	0	0
d761.	*sinequan 10mg capsules x56cp	1	0	0
d762.	*sinequan 25mg capsules x28cp	1	0	0
d763.	*sinequan 50mg capsules x28cp	1	0	0
d764.	*sinequan 75mg capsules x28cp	1	0	0
d765.	sinepin 25mg capsules	1	0	0
d766.	sinepin 50mg capsules	1	0	0
d76w.	*doxepin 10mg capsules	1	0	0
d76x.	doxepin 25mg capsules	1	0	0
d76y.	doxepin 50mg capsules	1	0	0
d76z.	*doxepin 75mg capsules	1	0	0
d77..	imipramine hcl [antidepress] | imipramine hydrochloride [antidepressant]	1	0	0
d771.	imipramine 10mg tabs	1	0	0
d772.	imipramine 25mg tablets	1	0	0
d773.	*praminil 10mg tablets	1	0	0
d774.	*praminil 25mg tablets	1	0	0
d775.	*tofranil 10mg tablets	1	0	0
d776.	*tofranil 25mg tablets	1	0	0
d777.	*tofranil 25mg/5ml syrup	1	0	0
d77w.	imipramine hcl 25mg/5ml soln | imipramine hydrochloride 25mg/5ml oral solution	1	0	0
d77x.	*imipramine hcl 10mg tablets | imipramine hydrochloride 10mg tablets	1	0	0
d77y.	*imipramine hcl 25mg tablets | imipramine hydrochloride 25mg tablets	1	0	0
d77z.	*imipramine hcl 25mg/5ml syrup | imipramine hydrochloride 25mg/5ml syrup	1	0	0
d78..	iprindole	1	0	0
d781.	*prondol 15mg tablets	1	0	0
d782.	*prondol 30mg tablets	1	0	0
d78y.	*iprindole 15mg tablets	1	0	0
d78z.	*iprindole 30mg tablets	1	0	0
d79..	lofepramine	1	0	0
d791.	*gamanil 70mg tablets x56cp	1	0	0
d792.	lomont 70mg/5ml s/f suspension | lomont 70mg/5ml sugar free suspension	1	0	0
d793.	*feprapax 70mg tablets	1	0	0
d794.	*gamanil 70mg tablets	1	0	0
d79y.	lofepramine 70mg/5ml s/f susp | lofepramine 70mg/5ml sugar free suspension	1	0	0
d79z.	lofepramine 70mg tablets	1	0	0
d7a..	maprotiline hydrochloride	1	0	0
d7a1.	*ludiomil 10mg tablets	1	0	0
d7a2.	*ludiomil 25mg tablets	1	0	0
d7a3.	*ludiomil 50mg tablets	1	0	0
d7a4.	*ludiomil 75mg tablets x28cp	1	0	0
d7aw.	*maprotiline hcl 10mg tabs | maprotiline hydrochloride 10mg tablets	1	0	0
d7ax.	*maprotiline hcl 25mg tabs | maprotiline hydrochloride 25mg tablets	1	0	0
d7ay.	*maprotiline hcl 50mg tabs | maprotiline hydrochloride 50mg tablets	1	0	0
d7az.	*maprotiline hcl 75mg tablets | maprotiline hydrochloride 75mg tablets	1	0	0
d7b..	mianserin hydrochloride	1	0	0
d7b1.	mianserin 10mg tablets	1	0	0
d7b2.	mianserin 20mg tablets	1	0	0
d7b3.	mianserin 30mg tablets	1	0	0
d7b4.	*bolvidon 10mg tablets	1	0	0
d7b5.	*bolvidon 20mg tablets	1	0	0
d7b6.	*bolvidon 30mg tablets	1	0	0
d7b7.	*norval 10mg tablets	1	0	0
d7b8.	*norval 20mg tablets	1	0	0
d7b9.	*norval 30mg tablets	1	0	0
d7c..	nortriptyline	1	0	0
d7c1.	*allegron 10mg tablets	1	0	0
d7c2.	*allegron 25mg tablets	1	0	0
d7c3.	*aventyl 10mg capsules	1	0	0
d7c4.	*aventyl 25mg capsules	1	0	0
d7c5.	*aventyl 10mg/5ml liquid	1	0	0
d7c6.	nortriptyline 10mg tablets	1	0	0
d7c7.	*nortriptyline 10mg/5ml liquid	1	0	0
d7c8.	nortriptyline 25mg tablets	1	0	0
d7c9.	*nortriptyline 10mg capsules	1	0	0
d7cy.	*nortriptyline 25mg capsules	1	0	0
d7d..	protriptyline hydrochloride	1	0	0
d7d1.	*concordin 5mg tablets	1	0	0
d7d2.	*concordin 10mg tablets	1	0	0
d7d3.	*protriptyline hcl 5mg tablets | protriptyline hydrochloride 5mg tablets	1	0	0
d7d4.	*protriptyline hcl 10mg tabs | protriptyline hydrochloride 10mg tablets	1	0	0
d7e..	trazodone hydrochloride	1	0	0
d7e1.	molipaxin 50mg capsules x84cp	1	0	0
d7e2.	molipaxin 100mg capsules x56cp	1	0	0
d7e3.	*molipaxin 50mg/5ml liquid	1	0	0
d7e4.	molipaxin 150mg tablets x28cp	1	0	0
d7e5.	trazodone hcl 150mg tablets | trazodone hydrochloride 150mg tablets	1	0	0
d7e6.	*molipaxin cr 150mg m/r tabx28 | molipaxin cr 150mg m/r tablets x28	1	0	0
d7e7.	*trazodone hcl 150mg m/r tabs | trazodone hydrochloride 150mg m/r tablets	1	0	0
d7ew.	trazodone hcl 100mg capsules | trazodone hydrochloride 100mg capsules	1	0	0
d7ex.	trazodone hcl 50mg capsules | trazodone hydrochloride 50mg capsules	1	0	0
d7ez.	trazodone hcl 50mg/5ml liquid | trazodone hydrochloride 50mg/5ml liquid	1	0	0
d7f..	trimipramine	1	0	0
d7f1.	surmontil 50mg capsules x28cp	1	0	0
d7f2.	surmontil 10mg tablets	1	0	0
d7f3.	surmontil 25mg tablets	1	0	0
d7fx.	trimipramine 50mg capsules	1	0	0
d7fy.	trimipramine 10mg tablets	1	0	0
d7fz.	trimipramine 25mg tablets	1	0	0
d7g..	viloxazine hydrochloride	1	0	0
d7g1.	*vivalan 50mg tablets	1	0	0
d7gz.	*viloxazine 50mg tablets	1	0	0
d7h..	amoxapine	1	0	0
d7h1.	*amoxapine 25mg tablets	1	0	0
d7h2.	*amoxapine 50mg tablets	1	0	0
d7h3.	*amoxapine 100mg tablets	1	0	0
d7h4.	*amoxapine 150mg tablets	1	0	0
d7h5.	*asendis 25mg tablets	1	0	0
d7h6.	*asendis 50mg tablets	1	0	0
d7h7.	*asendis 100mg tablets	1	0	0
d7h8.	*asendis 150mg tablets	1	0	0
d8...	monoamine-oxidase inhibitors	1	0	0
d81..	phenelzine	1	0	0
d811.	nardil 15mg tablets	1	0	0
d81z.	phenelzine 15mg tablets	1	0	0
d82..	*iproniazid	1	0	0
d821.	*marsilid 25mg tablets	1	0	0
d822.	*marsilid 50mg tablets	1	0	0
d82y.	*iproniazid 25mg tablets	1	0	0
d82z.	*iproniazid 50mg tablets	1	0	0
d83..	isocarboxazid	1	0	0
d831.	*marplan 10mg tablets	1	0	0
d83z.	isocarboxazid 10mg tablets	1	0	0
d84..	tranylcypromine	1	0	0
d841.	*parnate 10mg tablets	1	0	0
d84z.	tranylcypromine 10mg tablets	1	0	0
d85..	moclobemide	1	0	0
d851.	manerix 150mg tablets	1	0	0
d852.	moclobemide 150mg tablets	1	0	0
d853.	manerix 300mg tablets	1	0	0
d854.	moclobemide 300mg tablets	1	0	0
d9...	compound antidepressant drugs	1	0	0
d91..	compound antidepressants a-z	1	0	0
d911.	*limbitrol 5 capsules	1	0	0
d912.	*limbitrol 10 capsules	1	0	0
d913.	*motipress tablets x28cp	1	0	0
d914.	*motival tablets	1	0	0
d915.	*parstelin tablets	1	0	0
d916.	triptafen tablets	1	0	0
d917.	*triptafen-m tablets	1	0	0
da...	other antidepressant drugs	1	0	0
da1..	flupentixol [antidepressant]	1	0	0
da11.	fluanxol 500micrograms tablets	1	0	0
da12.	fluanxol 1mg tablets	1	0	0
da1y.	flupentixol 500mcg tablets | flupentixol 500micrograms tablets	1	0	0
da1z.	flupentixol 1mg tablets	1	0	0
da2..	tryptophan	1	0	0
da21.	optimax 500mg tablets	1	0	0
da22.	*optimax 1g/6g powder	1	0	0
da23.	*optimax wv 500mg tablets	1	0	0
da24.	*pacitron 500mg tablets	1	0	0
da2y.	tryptophan 500mg tablets	1	0	0
da2z.	*tryptophan 1g/6g powder	1	0	0
da3..	fluvoxamine maleate	1	0	0
da31.	faverin 50mg tablets	1	0	0
da32.	fluvoxamine maleate 50mg tabs | fluvoxamine maleate 50mg tablets	1	0	0
da33.	faverin 100mg tablets	1	0	0
da34.	fluvoxamine maleate 100mg tabs | fluvoxamine maleate 100mg tablets	1	0	0
da4..	fluoxetine hydrochloride	1	0	0
da41.	fluoxetine 20mg capsules	1	0	0
da42.	*prozac 20mg capsules x30	1	0	0
da43.	fluoxetine 20mg/5ml oral liq | fluoxetine 20mg/5ml oral liquid	1	0	0
da44.	prozac 20mg/5ml oral liquid	1	0	0
da45.	prozac 20mg capsules	1	0	0
da46.	fluoxetine 60mg capsules	1	0	0
da47.	*prozac 60mg capsules	1	0	0
da48.	*felicium 20mg capsules	1	0	0
da49.	oxactin 20mg capsules	1	0	0
da4A.	ranflutin 20mg capsules	1	0	0
da4B.	prozit 20mg/5ml oral solution	1	0	0
da4C.	prozep 20mg/5ml oral solution	1	0	0
da4D.	olena 20mg dispersible tablets	1	0	0
da4E.	fluoxetine 20mg disp tabs | fluoxetine 20mg dispersible tablets	1	0	0
da5..	sertraline hydrochloride	1	0	0
da51.	sertraline 50mg tablets	1	0	0
da52.	sertraline 100mg tablets	1	0	0
da53.	lustral 50mg tablets	1	0	0
da54.	lustral 100mg tablets	1	0	0
da6..	paroxetine hydrochloride	1	0	0
da61.	paroxetine 20mg tablets	1	0	0
da62.	seroxat 20mg tablets x30	1	0	0
da63.	paroxetine 30mg tablets	1	0	0
da64.	seroxat 30mg tablets x30	1	0	0
da65.	paroxetine 10mg/5ml s/f liq | paroxetine 10mg/5ml sugar free liquid	1	0	0
da66.	seroxat 10mg/5ml s/f liq | seroxat 10mg/5ml sugar free liquid	1	0	0
da67.	paroxetine 10mg tablets	1	0	0
da68.	seroxat 10mg tablets	1	0	0
da7..	venlafaxine	1	0	0
da71.	venlafaxine 37.5mg tablets	1	0	0
da72.	venlafaxine 75mg tablets	1	0	0
da73.	*efexor 37.5mg tablets	1	0	0
da74.	*efexor 75mg tablets	1	0	0
da75.	*venlafaxine 50mg tablets	1	0	0
da76.	*efexor 50mg tablets	1	0	0
da77.	venlafaxine 75mg m/r capsules	1	0	0
da78.	efexor xl 75mg m/r capsules	1	0	0
da79.	venlafaxine 150mg m/r capsules	1	0	0
da7A.	efexor xl 150mg m/r capsules	1	0	0
da7B.	rodomel xl 75mg m/r capsules	1	0	0
da7C.	rodomel xl 150mg m/r capsules	1	0	0
da7D.	winfex xl 75mg m/r capsules	1	0	0
da7E.	winfex xl 150mg m/r capsules	1	0	0
da7F.	trixat xl 75mg m/r capsules	1	0	0
da7G.	trixat xl 150mg m/r capsules	1	0	0
da7H.	viepax xl 75mg m/r tablets	1	0	0
da7I.	venlafaxine 75mg m/r tablets	1	0	0
da7J.	viepax xl 150mg m/r tablets	1	0	0
da7K.	venlafaxine 150mg m/r tablets	1	0	0
da7L.	*tardcaps xl 75mg m/r capsules	1	0	0
da7M.	*tardcaps xl 150mg m/r capsule	1	0	0
da7N.	viepax 37.5mg tablets	1	0	0
da7O.	viepax 75mg tablets	1	0	0
da7P.	vensir xl 75mg m/r capsules	1	0	0
da7Q.	vensir xl 150mg m/r capsules	1	0	0
da7R.	tifaxin xl 75mg m/r capsules	1	0	0
da7S.	tifaxin xl 150mg m/r capsules	1	0	0
da7T.	vexarin xl 75mg m/r capsules	1	0	0
da7U.	vexarin xl 150mg m/r capsules	1	0	0
da7V.	venlalic xl 75mg m/r tablets	1	0	0
da7W.	venlalic xl 150mg m/r tablets	1	0	0
da7X.	venlalic xl 225mg m/r tablets	1	0	0
da7Y.	venlafaxine 225mg m/r tablets	1	0	0
da7Z.	venaxx xl 75mg m/r capsules	1	0	0
da7a.	venaxx xl 150mg m/r capsules	1	0	0
da7b.	vaxalin xl 75mg m/r capsules	1	0	0
da7c.	vaxalin xl 150mg m/r capsules	1	0	0
da7d.	alventa xl 75mg m/r capsules	1	0	0
da7e.	alventa xl 150mg m/r capsules	1	0	0
da7f.	ranfaxine xl 150mg m/r caps | ranfaxine xl 150mg m/r capsules	1	0	0
da7g.	ranfaxine xl 75mg m/r capsules	1	0	0
da7h.	bonilux xl 75mg m/r capsules	1	0	0
da7i.	bonilux xl 150mg m/r capsules	1	0	0
da7j.	tonpular xl 75mg m/r capsules	1	0	0
da7k.	tonpular xl 150mg m/r capsules	1	0	0
da7l.	foraven xl 75mg m/r capsules	1	0	0
da7m.	foraven xl 150mg m/r capsules	1	0	0
da7n.	depefex xl 75mg m/r capsules	1	0	0
da7o.	depefex xl 150mg m/r capsules	1	0	0
da7p.	venlalic xl 37.5mg m/r tablets	1	0	0
da7q.	venlafaxine 37.5mg m/r tablets	1	0	0
da7r.	sunveniz xl 75mg m/r tablets	1	0	0
da7s.	sunveniz xl 150mg m/r tablets	1	0	0
da7t.	venladex xl 75mg m/r tablets	1	0	0
da7u.	venladex xl 150mg m/r tablets	1	0	0
da7v.	efexor xl 225mg m/r capsules	1	0	0
da7w.	venlafaxine 225mg m/r capsules	1	0	0
da8..	nefazodone	1	0	0
da81.	*nefazodone hcl 100mg tabs | nefazodone hydrochloride 100mg tablets	1	0	0
da82.	*nefazodone hcl 200mg tabs | nefazodone hydrochloride 200mg tablets	1	0	0
da83.	*dutonin 100mg tablets	1	0	0
da84.	*dutonin 200mg tablets	1	0	0
da85.	*nefazodone initiation tabs pk | nefazodone hcl 50mg+100mg+200mg initiation tablets pack | nefazodone hydrochloride 50mg+100mg+200mg initiation tablets pack	1	0	0
da86.	*dutonin initiation tabs pack | dutonin 50mg+100mg+200mg treatment initiation tablets pack	1	0	0
da9..	citalopram	1	0	0
da91.	citalopram 20mg tablets	1	0	0
da92.	cipramil 20mg tablets	1	0	0
da93.	citalopram 10mg tablets	1	0	0
da94.	cipramil 10mg tablets	1	0	0
da95.	citalopram 40mg tablets	1	0	0
da96.	cipramil 40mg tablets	1	0	0
da97.	cipramil 40mg/ml drops 15ml | cipramil 40mg/ml oral drops 15ml	1	0	0
da98.	*paxoran 10mg tablets	1	0	0
da99.	*paxoran 20mg tablets	1	0	0
da9A.	*paxoran 40mg tablets	1	0	0
da9z.	citalopram 40mg/ml oral drops	1	0	0
daA..	reboxetine	1	0	0
daA1.	reboxetine 4mg tablets	1	0	0
daA2.	edronax 4mg tablets	1	0	0
daB..	mirtazapine	1	0	0
daB1.	mirtazapine 30mg tablets	1	0	0
daB2.	*zispin 30mg tablets	1	0	0
daB3.	mirtazapine 30mg disp tabs | mirtazapine 30mg oro-dispersible tablets	1	0	0
daB4.	zispin soltab 30mg disp tabs | zispin soltab 30mg oro-dispersible tablets	1	0	0
daB5.	mirtazapine 15mg disp tabs | mirtazapine 15mg oro-dispersible tablets	1	0	0
daB6.	zispin soltab 15mg disp tabs | zispin soltab 15mg oro-dispersible tablets	1	0	0
daB7.	mirtazapine 45mg disp tabs | mirtazapine 45mg oro-dispersible tablets	1	0	0
daB8.	zispin soltab 45mg disp tabs | zispin soltab 45mg oro-dispersible tablets	1	0	0
daBy.	mirtazapine 45mg tablets	1	0	0
daBz.	mirtazapine 15mg tablets	1	0	0
daC..	escitalopram	1	0	0
daC1.	escitalopram 10mg tablets	1	0	0
daC2.	cipralex 10mg tablets	1	0	0
daC3.	escitalopram 20mg tablets	1	0	0
daC4.	cipralex 20mg tablets	1	0	0
daC5.	escitalopram 5mg tablets	1	0	0
daC6.	cipralex 5mg tablets	1	0	0
daC7.	*escitalopram 10mg/ml oral dps | escitalopram 10mg/ml oral drops	1	0	0
daC8.	*cipralex 10mg/ml oral drops	1	0	0
daC9.	cipralex 20mg/ml oral drops	1	0	0
daCA.	escitalopram 20mg/ml oral dps | escitalopram 20mg/ml oral drops	1	0	0
daD..	agomelatine	1	0	0
daD1.	valdoxan 25mg tablets	1	0	0
daD2.	agomelatine 25mg tablets	1	0	0
daE..	vortioxetine	1	0	0
daE1.	brintellix 5mg tablets	1	0	0
daE2.	vortioxetine 5mg tablets	1	0	0
daE3.	brintellix 10mg tablets	1	0	0
daE4.	vortioxetine 10mg tablets	1	0	0
daE5.	brintellix 20mg tablets	1	0	0
daE6.	vortioxetine 20mg tablets	1	0	0
gde..	duloxetine	1	0	0
gde1.	yentreve 20mg g/r capsules | yentreve 20mg gastro-resistant capsules	1	0	0
gde2.	yentreve 40mg g/r capsules | yentreve 40mg gastro-resistant capsules	1	0	0
gde3.	cymbalta 30mg g/r capsules | cymbalta 30mg gastro-resistant capsules	1	0	0
gde4.	cymbalta 60mg g/r capsules | cymbalta 60mg gastro-resistant capsules	1	0	0
gdew.	duloxetine 60mg g/r capsules | duloxetine 60mg gastro-resistant capsules	1	0	0
gdex.	duloxetine 30mg g/r capsules | duloxetine 30mg gastro-resistant capsules	1	0	0
gdey.	duloxetine 20mg g/r capsules | duloxetine 20mg gastro-resistant capsules	1	0	0
gdez.	duloxetine 40mg g/r capsules | duloxetine 40mg gastro-resistant capsules	1	0	0

## Sheet: SELF HARM READ
Read Code	Read Code Desc	Group *		* 1 = deliberate self harm; 2 = undetermined intent
14K1.	intentional overdose of pom | intentional overdose of prescription only med	1
SL...	poisoning	1
SL90.	antidepressant poisoning	1
SL900	amitriptyline poisoning	1
SL901	imipramine poisoning	1
SL902	monoamine oxidase inhib.poison | monoamine oxidase inhibitor poisoning	1
SL903	trazodone poisoning	1
SL90z	antidepressant poisoning nos | anti-depressant poisoning nos	1
SLHz.	drug/medicament poisoning nos | drug and medicament poisoning nos	1
TK...	suicide+self-inflict.inj.-sii | suicide and selfinflicted injury	1
TK0..	suicide+sii - solid/liquid | suicide + selfinflicted poisoning by solid/liq	1
TK00.	suicide+sii - analgesics | suicide + selfinflicted poisoning by analgesic/a	1
TK01.	suicide+sii - barbiturates | suicide + selfinflicted poisoning by barbitura	1
TK010	suicide + sii - amylobarbitone | suicide and self inflicted injury by amylo	1
TK011	suicide + sii - barbitone | suicide and self inflicted injury by barbitone	1
TK012	suicide + sii - butabarbitone | suicide and self inflicted injury by butaba	1
TK013	suicide + sii - pentabarbitone | suicide and self inflicted injury by penta	1
TK014	suicide + sii - phenobarbitone | suicide and self inflicted injury by pheno	1
TK015	suicide + sii quinalbarbitone | suicide and self inflicted injury by quinal	1
TK01z	suicide + sii by barbiturates | suicide and self inflicted injury by barbit	1
TK02.	suicide+sii - other sedat/hypn | suicide + selfinflicted poisoning by oth s	1
TK03.	suicide+sii - tranquill/psych. | suicide + selfinflicted poisoning tranquil	1
TK04.	suicide+sii - other drugs/medi | suicide + selfinflicted poisoning by other	1
TK05.	suicide+sii - drug/medicin.nos | suicide + selfinflicted poisoning by drug	1
TK06.	suicide+sii - weedkiller etc. | suicide + selfinflicted poisoning by agricu	1
TK07.	suicide+sii - corrosive/caust. | suicide + selfinflicted poisoning by corro	1
TK08.	suicide+sii - arsenic+compound | suicide + selfinflicted poisoning by arsen	1
TK0z.	suicide+sii - solid/liquid nos | suicide + selfinflicted poisoning by solid	1
TK1..	suicide+sii - domestic gas | suicide + selfinflicted poisoning by gases in	1
TK10.	suicide+sii - gas via pipeline | suicide + selfinflicted poisoning by gas v	1
TK11.	suicide+sii - liq.petrol gas | suicide + selfinflicted poisoning by liquifi	1
TK1y.	suicide+sii - oth.utility gas | suicide and selfinflicted poisoning by othe	1
TK1z.	suicide+sii - domestic gas nos | suicide + selfinflicted poisoning by domes	1
TK2..	suicide+sii - other gas/vapour | suicide + selfinflicted poisoning by other	1
TK20.	suicide+sii - mv exhaust gas | suicide + selfinflicted poisoning by motor v	1
TK21.	suicide+sii - other co | suicide and selfinflicted poisoning by other carbo	1
TK2y.	suicide+sii - oth.gases/vapour | suicide + selfinflicted poisoning by other	1
TK2z.	suicide+sii - gas/vapour nos | suicide + selfinflicted poisoning by gases a	1
TK3..	suicide+sii - hang/strang/suff | suicide + selfinflicted injury by hang/str	1
TK30.	suicide+sii - hanging | suicide and selfinflicted injury by hanging	1
TK31.	suicide+sii -suffoc.-plast.bag | suicide + selfinflicted injury by suffocat	1
TK3y.	suicide+sii - hang/suff.-other | suicide + selfinflicted inj oth mean hang/	1
TK3z.	suicide+sii - hang/suff.-nos | suicide + selfinflicted inj by hang/strangle	1
TK4..	suicide+sii - drowning | suicide and selfinflicted injury by drowning	1
TK5..	suicide+sii - firearms/explos. | suicide and selfinflicted injury by firear	1
TK50.	suicide+sii - handgun | suicide and selfinflicted injury by handgun	1
TK51.	suicide+sii - shotgun | suicide and selfinflicted injury by shotgun	1
TK52.	suicide+sii - hunting rifle | suicide and selfinflicted injury by hunting r	1
TK53.	suicide+sii - military firearm | suicide and selfinflicted injury by milita	1
TK54.	suicide+sii - other firearm | suicide and selfinflicted injury by other fir	1
TK55.	suicide+sii - explosives | suicide and selfinflicted injury by explosives	1
TK5z.	suicide+sii - firearm/expl.nos | suicide and selfinflicted injury by firear	1
TK6..	suicide+sii - cutting/stabbing | suicide and selfinflicted injury by cuttin	1
TK60.	suicide+sii - cutting | suicide and selfinflicted injury by cutting	1
TK601	self inflicted lac wrists | self inflicted lacerations to wrist	1
TK61.	suicide+sii - stabbing | suicide and selfinflicted injury by stabbing	1
TK6z.	suicide+sii - cut/stab nos | suicide and selfinflicted injury by cutting an	1
TK7..	suicide+sii - jump from high | suicide and selfinflicted injury by jumping	1
TK70.	suicide+sii - jump-resid.prem. | suicide+selfinflicted injury-jump from res	1
TK71.	suicide+sii -jump-oth.man made | suicide+selfinflicted injury-jump from oth	1
TK72.	suicide+sii -jump-natural site | suicide+selfinflicted injury-jump from nat	1
TK7z.	suicide+sii - jump-high nos | suicide+selfinflicted injury-jump from high p	1
TKx..	suicide+sii - other means | suicide and selfinflicted injury by other means	1
TKx0.	suicide+sii-before moving obj. | suicide + selfinflicted injury-jump/lie be	1
TKx00	suicide+sii-jump befor.mov.obj | suicide + selfinflicted injury-jumping bef	1
TKx01	suicide+sii-lie before mov.obj | suicide + selfinflicted injury-lying befor	1
TKx0z	suicide+sii-before mov.obj.nos | suicide + selfinflicted inj-jump/lie befor	1
TKx1.	suicide+sii - burns/fire | suicide and selfinflicted injury by burns or fir	1
TKx2.	suicide+sii - scald | suicide and selfinflicted injury by scald	1
TKx3.	suicide+sii - extremes of cold | suicide and selfinflicted injury by extrem	1
TKx4.	suicide+sii - electrocution | suicide and selfinflicted injury by electrocu	1
TKx5.	suicide+sii - crash motor veh. | suicide and selfinflicted injury by crashi	1
TKx6.	suicide+sii - crash aircraft | suicide and selfinflicted injury by crashing	1
TKx7.	suicide+sii - caustic exc.pois | suicide and selfinflicted injury caustic s	1
TKxy.	suicide+sii - other spec.means | suicide and selfinflicted injury by other	1
TKxz.	suicide+sii - other means nos | suicide and selfinflicted injury by other m	1
TKy..	suicide+sii - late effects | late effects of selfinflicted injury	1
TKz..	suicide+sii - nos | suicide and selfinflicted injury nos	1
TN...	injury - ?accidental,?purpose | injury undetermined whether accidentally/pu	2
TN0..	inj.?acc-poison,liquid/solid | injury ?accidental, poisoning by solid/liqui	2
TN00.	inj.?acc-analgesic poisoning | injury ?accidental, poisoning by analgesic o	2
TN01.	inj.?acc-barbiturate poisoning | injury ?accidental, poisoning by barbitura	2
TN010	inj.?acc - amylobarbitone pois | injury ?accidental poisoning by amylobarbi	2
TN011	inj. ?acc - barbitone poisonin | injury ?accidental poisoning by barbitone	2
TN012	inj ?acc - butabarbitone pois | injury ?accidental poisoning by butabarbito	2
TN013	inj ?acc - pentobarbitone pois | injury ?accidental poisoning by pentobarbi	2
TN014	inj ?acc - phenobarbitone pois | injury ? accidental poisoning by phenobarb	2
TN015	inj ?acc -quinalbarbitone pois | injury ? accidental poisoning by quinalbar	2
TN01z	inj ?acc -barbiturate pois nos | injury ?accidental poisoning by barbiturat	2
TN02.	inj.?acc-other sedat/hypn.pois | injury ?accidental, poisoning by other sed	2
TN03.	inj.?acc-tranquill/psych.pois. | injury ?accidental, poisoning by tranquill	2
TN04.	inj.?acc-other drug/medic.pois | injury ?accidental, poisoning by other spe	2
TN05.	inj.?acc-drug/medic.pois.nos | injury ?accidental, poisoning by drug or med	2
TN06.	inj.?acc-corrosive/caustic | injury ?accidental, poisoning by corrosive/cau	2
TN07.	inj.?acc-weedkiller etc.pois. | injury ?accidental, poisoning by agricultur	2
TN08.	inj.?acc-arsenic+compound pois | injury ?accidental, poisoning by arsenic o	2
TN0z.	inj.?acc-solid/liquid pois.nos | injury ?accidental, poisoning by solid or	2
TN1..	inj.?acc-domestic gas poison | injury ?accidental, poisoning by gases in do	2
TN10.	inj.?acc-pipeline gas poison | injury ?accidental, poisoning by gas distrib	2
TN11.	inj.?acc-liq.petrol gas poison | injury ?accidental, poisoning by liquid pe	2
TN1y.	inj.?acc-oth.utility gas pois. | injury ?accidental, poisoning by other uti	2
TN1z.	inj.?acc-domestic gas pois.nos | injury ?accidental, poisoning by gas in do	2
TN2..	inj.?acc-other gas | injury ?accidental, poisoning by other gases | injury	2
TN20.	inj.?acc-motor vehicle exh.gas | injury ?accidental, poisoning by motor veh	2
TN21.	inj.?acc-other co poisoning | injury ?accidental, poisoning by other carbon	2
TN2y.	inj.?acc-other gas/vapour pois | injury ?accidental, poisoning by other spe	2
TN2z.	inj.?acc-gas/vapour pois.nos | injury ?accidental, poisoning by gas or vapo	2
TN3..	inj.?acc-hang/strangle/suffoc. | injury ?accidental, hanging, strangulation	2
TN30.	inj.?acc-hanging | injury ?accidental, hanging | injury undetermined whethe	2
TN31.	inj.?acc-plastic bag suffocate | injury ?accidental, suffocation by plastic	2
TN3y.	inj.?acc-other hang/strangle | injury ?accidental, other means of hang/stra	2
TN3z.	inj.?acc-hang/strangle/suf.nos | injury ?accidental, hanging/strangulation/	2
TN4..	inj.?acc-drowning | injury ?accidental, drowning | injury undetermined whet	2
TN5..	inj.?acc-firearms/explosives | injury ?accidental, by firearms and explosiv	2
TN50.	inj.?acc-handgun | injury ?accidental, by handgun | injury undetermined whe	2
TN51.	inj.?acc-shotgun | injury ?accidental, by shotgun | injury undetermined whe	2
TN52.	inj.?acc-hunting rifle | injury ?accidental, by hunting rifle | injury unde	2
TN53.	inj.?acc-military firearms | injury ?accidental, by military firearms | inj	2
TN54.	inj.?acc-other firearm | injury ?accidental, by other firearm | injury unde	2
TN55.	inj.?acc-explosive | injury ?accidental, by explosive | injury undetermined	2
TN5z.	inj.?acc-firearm/explosive nos | injury ?accidental, by firearm or explosiv	2
TN6..	inj.?acc-cutting/stabbing | injury ?accidental, by cutting and stabbing ins	2
TN60.	inj.?acc-cutting | injury ?accidental, by cutting instrument | injury undet	2
TN61.	inj.?acc-stabbing | injury ?accidental, by stabbing instrument | injury und	2
TN6z.	inj.?acc-cutting/stabbing nos | injury ?accidental, by cutting or stabbing	2
TN7..	inj.?acc-fall from high place | injury ?accidental, fall from high place |	2
TN70.	inj.?acc-resid.premises fall | injury ?accidental, fall from residential pr	2
TN71.	inj.?acc-oth.man-made str.fall | injury ?accidental, fall from other man-ma	2
TN72.	inj.?acc-natural site fall | injury ?accidental, fall from natural site | i	2
TN7z.	inj.?acc-high place fall nos | injury ?accidental, fall from high place nos	2
TN8..	inj.?acc-other means | injury ?accidental, by other means | injury undeterm	2
TN80.	inj.?acc-jump/lie bef.mov.obj. | injury ?accidental, by jumping or lying be	2
TN800	inj?acc-jump before moving obj | injury ?accidental, by jumping before movi	2
TN801	inj?acc-lie before moving obj. | injury ?accidental, by lying before moving	2
TN80z	inj.?acc-before moving obj.nos | injury ?accidental, jumping/lying before m	2
TN81.	inj.?acc - burns/fire | injury ?accidental, by burns or fire | injury undet	2
TN82.	inj.?acc - scald | injury ?accidental, by scald | injury undetermined wheth	2
TN83.	inj.?acc - extremes of cold | injury ?accidental, by extremes of cold | inj	2
TN84.	inj.?acc - electrocution | injury ?accidental, by electrocution | injury un	2
TN85.	inj.?acc - motor vehicle crash | injury ?accidental, by crashing of motor v	2
TN86.	inj.?acc - aircraft crash | injury ?accidental, by crashing of aircraft | i	2
TN87.	inj.?acc - caustic excl.pois. | injury ?accidental, by caustic substances,	2
TN8y.	inj.?acc - other means | injury ?accidental, by other specified means | inj	2
TN8z.	inj.?acc - means nos | injury ?accidental, by means nos | injury undetermin	2
TN9..	inj.?acc - late effects | injury ?accidental, late effects | late effects o	2
TNz..	inj.?acc - nos | injury undetermined accidental or purposely inflicted nos	2
U2...	[x]intentional self-harm	1
U20..	[x]intentional self poisoning | [x]intentional self poisoning/exposure to n	1
U200.	[x]self pois nonopioid analg | [x]intent self poison/exposure to nonopioid	1
U2000	[x]self pois nonop analg home | [x]int self poison/exposure to nonopioid an	1
U2001	[x]s/pois nonop analg res ins | [x]intent self poison nonopioid analgesic a	1
U2002	[x]s/pois nonop analg pub ins | [x]int self poison nonopioid analges school	1
U2003	[x]s/pois nonop anal sport ar | [x]int self poison nonopioid analges in spo	1
U2004	[x]s/pois nonop analg on hway | [x]intent self pois nonopioid analgesic in	1
U2005	[x]s/pois nonop anal trade ar | [x]intent self pois nonopioid analgesic tra	1
U2006	[x]s/pois nonop anal indus ar | [x]int self pois nonopioid analgesic indust	1
U2007	[x]s/pois nonop analg on farm | [x]int self poison/exposure to nonopioid an	1
U200y	[x]s/pois nonop anal os place | [x]int self poison nonopioid analgesic othe	1
U200z	[x]s/pois nonop analg unsp pl | [x]intent self poison nonopioid analgesic u	1
U201.	[x]self poison antiepileptic | [x]intent self poison/exposure to antiepilep	1
U2010	[x]self pois antiepilept home | [x]int self poison/exposure to antiepilepti	1
U2011	[x]s/pois antiepilept res ins | [x]intent self poison antiepileptic at res	1
U2012	[x]s/pois antiepilept pub ins | [x]intent self pois nonopioid analges schoo	1
U2013	[x]s/pois antiepilep sport ar | [x]int self poison antiepileptic in sport/a	1
U2014	[x]s/pois antiepilept on hway | [x]intent self pois antiepileptic in street	1
U2015	[x]s/pois antiepilep trade ar | [x]intent self pois antiepileptic trade/ser	1
U2016	[x]s/pois antiepilep indus ar | [x]int self poison antiepileptic indust/con	1
U2017	[x]s/pois antiepilept on farm | [x]int self poison/exposure to antiepilepti	1
U201y	[x]s/pois antiepilep os place | [x]intent self poison antiepileptic other s	1
U201z	[x]s/pois antiepilept unsp pl | [x]intent self poison antiepileptic unspeci	1
U202.	[x]self pois sedativ hypnotic | [x]intent self poison/exposure to sedative	1
U2020	[x]self pois sedat-hypn home | [x]int self poison/exposure to sedative hypn	1
U2021	[x]s/pois sedat-hypn res ins | [x]intent self poison sedative hypnotic at r	1
U2022	[x]s/pois sedat-hypn pub ins | [x]int self poison sedative hypnotic school/	1
U2023	[x]s/pois sedat-hypn sport ar | [x]int self poison sedative hypnotic in spo	1
U2024	[x]s/pois sedat-hypn on hway | [x]intent self pois sedative hypnotic in str	1
U2025	[x]s/pois sedat-hypn trade ar | [x]intent self pois sedative hypnotic trade	1
U2026	[x]s/pois sedat-hypn indus ar | [x]int self pois sedative hypnotic indust/c	1
U2027	[x]s/pois sedat-hypn on farm | [x]int self poison/exposure to sedative hypn	1
U202y	[x]s/pois sedat-hypn os place | [x]int self poison sedative hypnotic other	1
U202z	[x]s/pois sedat-hypn unsp pl | [x]intent self poison sedative hypnotic unsp	1
U203.	[x]slf/pois antiparkinson drug | [x]intent self poison/exposure to antipark	1
U2030	[x]self pois antiparkin home | [x]int self poison/exposure to antiparkinson	1
U2031	[x]s/pois antiparkin res ins | [x]intent self poison antiparkinson drug at	1
U2032	[x]s/pois antiparkin pub ins | [x]int self poison antparkinson drug school/	1
U2033	[x]s/pois antiparkin sport ar | [x]int self poison antparkinson drug in spo	1
U2034	[x]s/pois antiparkin on hway | [x]intent self pois antiparkinson drug in st	1
U2035	[x]s/pois antiparkin trade ar | [x]intent self pois antiparkinson drug trad	1
U2036	[x]s/pois antiparkin indus ar | [x]int self pois antiparkinson drug indust/	1
U2037	[x]s/pois antiparkin on farm | [x]int self poison/exposure to antiparkinson	1
U203y	[x]s/pois antiparkin os place | [x]int self poison antiparkinson drug other	1
U203z	[x]s/pois antiparkin unsp pl | [x]intent self poison antiparkinson drug uns	1
U204.	[x]self pois psychotrop drug | [x]intent self poison/exposure to psychotrop	1
U2040	[x]self pois psychotrop home | [x]int self poison/exposure to psychotropic	1
U2041	[x]s/pois psychotrop res ins | [x]intent self poison psychotropic drug at r	1
U2042	[x]s/pois psychotrop pub ins | [x]int self poison psychotropic drug school/	1
U2043	[x]s/pois psychotrop sport ar | [x]int self poison psychotropic drug in spo	1
U2044	[x]s/pois psychotrop on hway | [x]intent self pois psychotropic drug in str	1
U2045	[x]s/pois psychotrop trade ar | [x]intent self pois psychotropic drug trade	1
U2046	[x]s/pois psychotrop indus ar | [x]int self pois psychotropic drug indust/c	1
U2047	[x]s/pois psychotrop on farm | [x]int self poison/exposure to psychotropic	1
U204y	[x]s/pois psychotrop os place | [x]int self poison psychotropic drug other	1
U204z	[x]s/pois psychotrop unsp pl | [x]intent self poison psychotropic drug unsp	1
U205.	[x]intent self poison narcotic | [x]intent self poison/exposure to narcotic	1
U2050	[x]self pois narcotic home | [x]int self poison/exposure to narcotic drug a	1
U2051	[x]s/pois narcotic res ins | [x]intent self poison narcotic drug at res ins	1
U2052	[x]s/pois narcotic pub ins | [x]int self poison narcotic drug school/pub ad	1
U2053	[x]s/pois narcotic sport ar | [x]int self poison narcotic drug in sport/ath	1
U2054	[x]s/pois narcotic on hway | [x]intent self pois narcotic drug in street/hi	1
U2055	[x]s/pois narcotic trade ar | [x]intent self pois narcotic drug trade/servi	1
U2056	[x]s/pois narcotic indus ar | [x]int self pois narcotic drug indust/constru	1
U2057	[x]s/pois narcotic on farm | [x]int self poison/exposure to narcotic drug o	1
U205y	[x]s/pois narcotic os place | [x]int self poison narcotic drug other spec p	1
U205z	[x]s/pois narcotic unsp pl | [x]intent self poison narcotic drug unspecif p	1
U206.	[x]int s/poising hallucinogens | [x]intent self poison/exposure to hallucin	1
U2060	[x]self pois hallucinog home | [x]int self poison/exposure to hallucinogen	1
U2061	[x]s/pois hallucinog res ins | [x]intent self poison hallucinogen at res in	1
U2062	[x]s/pois hallucinog pub ins | [x]int self poison hallucinogenschool/pub ad	1
U2063	[x]s/pois hallucinog sport ar | [x]int self poison hallucinogenin sport/ath	1
U2064	[x]s/pois hallucinog on hway | [x]intent self pois hallucinogen in street/h	1
U2065	[x]s/pois hallucinog trade ar | [x]intent self pois hallucinogen trade/serv	1
U2066	[x]s/pois hallucinog indus ar | [x]int self pois hallucinogen indust/constr	1
U2067	[x]s/pois hallucinog on farm | [x]int self poison/exposure to hallucinogen	1
U206y	[x]s/pois hallucinog os place | [x]int self poison hallucinogen other spec	1
U206z	[x]s/pois hallucinog unsp pl | [x]intent self poison hallucinogen unspecif	1
U207.	[x]self pois oth autonom drug | [x]intent self poison/exposure to oth auton	1
U2070	[x]self pois oth autonom home | [x]int self poison/exposure to oth autonomi	1
U2071	[x]s/pois oth autonom res ins | [x]intent self poison oth autonomic drug at	1
U2072	[x]s/pois oth autonom pub ins | [x]int self poison oth autonom drug school/	1
U2073	[x]s/pois oth autnom sport ar | [x]int self poison oth autonom drug in spor	1
U2074	[x]s/pois oth autonom on hway | [x]intent self pois oth autonomic drug in s	1
U2075	[x]s/pois oth autnom trade ar | [x]intent self pois oth autonomic drug trad	1
U2076	[x]s/pois oth autnom indus ar | [x]int self pois oth autonomic drug indust/	1
U2077	[x]s/pois oth autonom on farm | [x]int self poison/exposure to oth autonomi	1
U207y	[x]s/pois oth autnom os place | [x]int self poison oth autonomic drug other	1
U207z	[x]s/pois oth autonom unsp pl | [x]intent self poison oth autonomic drug un	1
U208.	[x]s/pois oth/unsp drug/medic | [x]int self poison/exposure to other/unspec	1
U2080	[x]self pois drug/medic home | [x]int self poison/exposure to oth/unsp drug	1
U2081	[x]s/pois drug/medic res ins | [x]intent self poison oth/unsp drug/medicam	1
U2082	[x]s/pois drug/medic pub ins | [x]int self poison oth/uns drug/med school/p	1
U2083	[x]s/pois drug/medic sport ar | [x]int self poison oth/uns drug/med in spor	1
U2084	[x]s/pois drug/medic on hway | [x]intent self pois oth/unsp drug/medic in s	1
U2085	[x]s/pois drug/medic trade ar | [x]intent self pois oth/unsp drug/medic tra	1
U2086	[x]s/pois drug/medic indus ar | [x]int self pois oth/unsp drug/medic indust	1
U2087	[x]s/pois drug/medic on farm | [x]int self poison/exposure to oth/unsp drug	1
U208y	[x]s/pois drug/medic os place | [x]int self poison oth/unsp drug/medic othe	1
U208z	[x]s/pois drug/medic unsp pl | [x]intent self poison oth/unsp drug/medic un	1
U20A.	[x]int s/pois organic solvents | [x]intentional self poison organ solvent,h	1
U20A0	[x]self pois organ solv home | [x]intent self pois organ solvent,halogen hy	1
U20A1	[x]s/pois organ solv res ins | [x]int self poison org solvent,halogen hydro	1
U20A2	[x]s/pois organ solv pub ins | [x]int self poison org solvent,halogen hydro	1
U20A3	[x]s/pois organ solv sport ar | [x]int self poison org solvent,halogen hydr	1
U20A4	[x]s/pois organ solv on hway | [x]int self poison org solvent,halogen hydro	1
U20A5	[x]s/pois organ solv trade ar | [x]int self poison org solvent,halogen hydr	1
U20A6	[x]s/pois organ solv indus ar | [x]int self pois org solvent,halogen hydroc	1
U20A7	[x]s/pois organ solv on farm | [x]int self poison org solvent,halogen hydro	1
U20Ay	[x]s/pois organ solv os place | [x]int self pois org solv,halogen hydrocarb	1
U20Az	[x]s/pois organ solv unsp pl | [x]int self pois org solv,halogen hydrocarb,	1
U20B.	[x]self pois other gas/vapour | [x]intent self poison/exposure to other gas	1
U20B0	[x]self pois other gases home | [x]int self poison/exposure to other gas/va	1
U20B1	[x]s/pois other gases res ins | [x]intent self poison other gas/vapour at r	1
U20B2	[x]s/pois other gases pub ins | [x]int self poison other gas/vapour school/	1
U20B3	[x]s/pois oth gases sport ar | [x]int self poison other gas/vapour in sport	1
U20B4	[x]s/pois other gases on hway | [x]intent self pois other gas/vapour in str	1
U20B5	[x]s/pois oth gases trade ar | [x]intent self pois other gas/vapour trade/s	1
U20B6	[x]s/pois oth gases indus ar | [x]int self pois other gas/vapour indust/con	1
U20B7	[x]s/pois other gases on farm | [x]int self poison/exposure to other gas/va	1
U20By	[x]s/pois oth gases os place | [x]int self poison other gas/vapour other sp	1
U20Bz	[x]s/pois other gases unsp pl | [x]intent self poison other gas/vapour unsp	1
U20C.	[x]int s/poising by pesticide | [x]intent self poison/exposure to pesticide	1
U20C0	[x]self pois pesticide home | [x]int self poison/exposure to pesticide at h	1
U20C1	[x]s/pois pesticide res ins | [x]intent self poison pesticide at res instit	1
U20C2	[x]s/pois pesticide pub ins | [x]int self poison pesticide school/pub admin	1
U20C3	[x]s/pois pesticide sport ar | [x]int self poison pesticide in sport/athlet	1
U20C4	[x]s/pois pesticide on hway | [x]intent self pois pesticide in street/highw	1
U20C5	[x]s/pois pesticide trade ar | [x]intent self pois pesticide trade/service	1
U20C6	[x]s/pois pesticide indus ar | [x]int self pois pesticide indust/construct	1
U20C7	[x]s/pois pesticide on farm | [x]int self poison/exposure to pesticide on f	1
U20Cy	[x]s/pois pesticide os place | [x]int self poison pesticide other spec plac	1
U20Cz	[x]s/pois pesticide unsp pl | [x]intent self poison pesticide unspecif plac	1
U20y.	[x]slf/pois oth/unsp chemical | [x]intent self poison/exposure to unspecif	1
U20y0	[x]self pois chemical in home | [x]int self poison/exposure to unspecif che	1
U20y1	[x]s/pois chemical res instit | [x]intent self poison unspecif chemical at	1
U20y2	[x]s/pois chemical pub instit | [x]int self poison unspecif chemical school	1
U20y3	[x]s/pois chemical sport area | [x]int self poison unspecif chemical in spo	1
U20y4	[x]s/pois chemical on highway | [x]intent self pois unspecif chemical in st	1
U20y5	[x]s/pois chemical trade area | [x]intent self pois unspecif chemical trade	1
U20y6	[x]s/pois chemical indus area | [x]int self pois unspecif chemical indust/c	1
U20y7	[x]s/pois chemical on farm | [x]int self poison/exposure to unspecif chemic	1
U20yy	[x]s/pois chemical os place | [x]int self poison unspecif chemical other sp	1
U20yz	[x]s/pois chemical unsp place | [x]intent self poison unspecif chemical uns	1
U21..	[x]int self hang/strang/suffoc | [x]intent self harm by hanging strangulati	1
U210.	[x]int self hang/suffoc home | [x]intent self harm by hanging strangulat/su	1
U211.	[x]int self hang/suffoc res in | [x]intent self harm by hangng strangult/su	1
U212.	[x]int self hang/suff pub inst | [x]inten slf harm hang strang/suffc sch ot	1
U213.	[x]int self hang/suff sport ar | [x]intent self harm by hang strangl/suffc	1
U214.	[x]int self hang/suffoc hway | [x]intent self harm by hangng strangult/suff	1
U215.	[x]int self hang/suff trade ar | [x]intent self harm by hang strangl/suffc	1
U216.	[x]int self hang/suff indus ar | [x]intent self harm by hang strangl/suffc	1
U217.	[x]int self hang/suff farm | [x]intent self harm by hanging strangulat/suff	1
U21y.	[x]int self hang/suff os place | [x]intent self harm by hangng strangul/suf	1
U21z.	[x]int self hang/suff unsp pl | [x]intent self harm by hangng strangul/suff	1
U22..	[x]inten self drown/submersion | [x]intentional self harm by drowning and s	1
U220.	[x]inten self submersion home | [x]intent self harm by drowning/submersion	1
U221.	[x]inten self submers res ins | [x]intent self harm by drowning/submersn oc	1
U222.	[x]inten self submers pub inst | [x]intent self harm drown/submers occ sch/	1
U223.	[x]inten self submers sport ar | [x]intent self harm by drown/submersn occ	1
U224.	[x]inten self submersion hway | [x]intent self harm by drowning/submersn oc	1
U225.	[x]inten self submers trade ar | [x]intent self harm by drown/submersn occ	1
U226.	[x]inten self submers indus ar | [x]intent self harm by drown/submers occ i	1
U227.	[x]inten self submersion farm | [x]intent self harm by drowning/submersion	1
U22y.	[x]inten self submers os place | [x]intent self harm by drown/submersn occ	1
U22z.	[x]inten self submers unsp pl | [x]intent self harm by drown/submersn occ u	1
U23..	[x]intention self harm handgun | [x]intentional self harm by handgun discha	1
U230.	[x]int shot self handgun home | [x]intention self harm by handgun discharge	1
U231.	[x]int shot self hgun res ins | [x]intent self harm by handgun disch occ i	1
U232.	[x]int shot self hgun pub ins | [x]intent self harm hgun disch occ sch ot	1
U233.	[x]int shot slf hgun sport ar | [x]intent self harm by handgun disch occ s	1
U234.	[x]int shot self hgun highway | [x]intent self harm by handgun disch occ o	1
U235.	[x]int shot slf hgun trade ar | [x]intent self harm by handgun disch occ t	1
U236.	[x]int shot slf hgun indus ar | [x]intent self harm by handgun disch occ i	1
U237.	[x]int shot self handgun farm | [x]intention self harm by handgun discharge	1
U23y.	[x]int shot self hgun os plce | [x]intent self harm by handgun disch occ a	1
U23z.	[x]int shot self hgun unsp pl | [x]intent self harm by handgun disch occ a	1
U24..	[x]intent self harm larger gun | [x]intent self harm by rifle shotgun/large	1
U240.	[x]int shot self larg gun home | [x]intent self harm rifle shgun/largr fir	1
U241.	[x]int shot self lg gun res in | [x]int self harm rifl sgun/lrg frarm disc	1
U242.	[x]int shot self lg gun pub in | [x]int slf hrm rifl sgun/lrg frarm dis sc	1
U243.	[x]int shot slf lg gun sportpl | [x]int self harm rifl sgun/lrg frarm disc	1
U244.	[x]int shot self larg gun hway | [x]int self harm rifl sgun/lrg frarm disc	1
U245.	[x]int shot slf lg gun tradepl | [x]int self harm rifl sgun/lrg frarm disc	1
U246.	[x]int shot self lg gun indust | [x]int slf hrm rifl sgun/lrg frarm disch	1
U247.	[x]int shot self larg gun farm | [x]intent self harm rifle shgun/largr fir	1
U24y.	[x]int shot self lg gun os plc | [x]int self harm rifl sgun/lrg frarm disc	1
U24z.	[x]int shot self lg gun uns pl | [x]int self harm rifl sgun/lrg frarm disc	1
U25..	[x]int self harm ot/un firearm | [x]intent self harm by other/unspecified f	1
U250.	[x]int self harm firearm home | [x]intent self harm oth/unspecif firearm di	1
U251.	[x]int slf harm firearm res in | [x]intent self harm oth/unsp firearm disch	1
U252.	[x]int slf harm firearm pub in | [x]inten self harm oth/uns firarm disch sc	1
U253.	[x]int slf harm firearm sportp | [x]inten self harm oth/uns firearm disch o	1
U254.	[x]int self harm firearm hway | [x]intent self harm oth/unsp firearm disch	1
U255.	[x]int slf harm firearm tradep | [x]intent self harm oth/uns firearm disch	1
U256.	[x]int slf harm firearm indust | [x]inten self harm oth/uns firearm disch i	1
U257.	[x]int self harm firearm farm | [x]intent self harm oth/unspecif firearm di	1
U25y.	[x]int slf harm firearm os plc | [x]intent self harm oth/unsp firearm disch	1
U25z.	[x]int slf harm firearm uns pl | [x]intent self harm oth/unsp firearm disch	1
U26..	[x]intent self harm explosion | [x]intentional self harm by explosive mater	1
U260.	[x]int self harm explosn home | [x]intention self harm by explosive materi	1
U261.	[x]int slf harm explos res ins | [x]intention self harm by explosiv materl	1
U262.	[x]int slf harm explos pub ins | [x]intent self harm by explosiv materl sch	1
U263.	[x]int slf harm explos sportpl | [x]intent self harm by explosv materl occ	1
U264.	[x]int self harm explosn hway | [x]intention self harm by explosiv materl	1
U265.	[x]int slf harm explos tradepl | [x]intent self harm by explosv materl occ	1
U266.	[x]int self harm explos indust | [x]intent self harm by explosv materl occ	1
U267.	[x]int self harm explosn farm | [x]intention self harm by explosive materi	1
U26y.	[x]int slf harm explos os plce | [x]intent self harm by explosiv materl occ	1
U26z.	[x]int slf harm explos unsp pl | [x]intent self harm by explosiv materl occ	1
U27..	[x]intent self harm smoke/fire | [x]intentional self harm by smoke, fire an	1
U270.	[x]int self harm fire at home | [x]intention self harm by smoke fire/flames	1
U271.	[x]int self harm fire res inst | [x]intent self harm by smoke fire/flame oc	1
U272.	[x]int self harm fire pub inst | [x]intent self harm by smoke fire/flame sc	1
U273.	[x]int self harm fire sport ar | [x]intent self harm by smok fire/flam occ	1
U274.	[x]int self harm fire highway | [x]intent self harm by smoke fire/flame occ	1
U275.	[x]int self harm fire trade ar | [x]intent self harm by smok fire/flam occ	1
U276.	[x]int self harm fire indus ar | [x]intent self harm by smok fire/flam occ	1
U277.	[x]int self harm fire on farm | [x]intention self harm by smoke fire/flames	1
U27y.	[x]int self harm fire os place | [x]intent self harm by smoke fire/flame oc	1
U27z.	[x]int self harm fire unsp plc | [x]intent self harm by smoke fire/flames o	1
U28..	[x]int self harm hot vapor/obj | [x]intentional self harm by steam hot vapo	1
U280.	[x]int self burn vap/obj home | [x]intent self harm by steam hot vapour/hot	1
U281.	[x]int slf burn vap/obj res in | [x]intent self harm by steam hot vapour/ob	1
U282.	[x]int slf burn vap/obj pub in | [x]int self harm by steam hot vapor/obj sc	1
U283.	[x]int self burn vap/obj sport | [x]int self harm by steam hot vapour/obj o	1
U284.	[x]int self burn vap/obj hway | [x]intent self harm by steam hot vapour/obj	1
U285.	[x]int self burn vap/obj trade | [x]int self harm by steam hot vapour/obj t	1
U286.	[x]int slf burn vap/obj indust | [x]int self harm by steam hot vapour/obj i	1
U287.	[x]int self burn vap/obj farm | [x]intent self harm by steam hot vapour/hot	1
U28y.	[x]int self burn vap/obj os pl | [x]intent self harm by steam hot vapour/ob	1
U28z.	[x]int slf burn vap/obj uns pl | [x]intent self harm by steam hot vapour/ob	1
U29..	[x]inten cut self sharp object | [x]intentional self harm by sharp object	1
U290.	[x]intention cut self at home | [x]intentional self harm by sharp object oc	1
U291.	[x]int cut self at res instit | [x]intent self harm by sharp object occ res	1
U292.	[x]int cut self at public inst | [x]intent self harm sharp obj occ sch oth	1
U293.	[x]int cut self at sport area | [x]intent self harm by sharp object occ spo	1
U294.	[x]intent cut self on highway | [x]intention self harm by sharp object occ	1
U295.	[x]intent cut self trade area | [x]intent self harm by sharp object occ tra	1
U296.	[x]int cut self in indus area | [x]intent self harm by sharp object occ ind	1
U297.	[x]intention cut self at farm | [x]intentional self harm by sharp object oc	1
U29y.	[x]intent cut self at os place | [x]intention self harm by sharp object occ	1
U29z.	[x]int cut self at unsp pl | [x]intentional self harm by sharp object occ u	1
U2A..	[x]intention blunt self injury | [x]intentional self harm by blunt object	1
U2A0.	[x]int blunt self injury home | [x]intentional self harm by blunt object oc	1
U2A1.	[x]int blunt self inj res inst | [x]intent self harm by blunt object occ re	1
U2A2.	[x]int blunt self inj pub inst | [x]intent self harm blunt obj occ sch oth	1
U2A3.	[x]int blunt self inj sport ar | [x]intent self harm by blunt object occ sp	1
U2A4.	[x]int blunt self injury hway | [x]intention self harm by blunt object occ	1
U2A5.	[x]int blunt self inj trade ar | [x]intent self harm by blunt object occ tr	1
U2A6.	[x]int blunt self inj indus ar | [x]intent self harm by blunt object occ in	1
U2A7.	[x]int blunt self injury farm | [x]intentional self harm by blunt object oc	1
U2Ay.	[x]int blunt self inj os place | [x]intention self harm by blunt object occ	1
U2Az.	[x]int blunt self inj unsp pl | [x]intentional self harm by blunt object oc	1
U2B..	[x]intentional jump from high | [x]intentional self harm by jumping from a	1
U2B0.	[x]int jump from high at home | [x]intent self harm by jumping from high pl	1
U2B1.	[x]int jump from high res inst | [x]intent self harm by jump from high plac	1
U2B2.	[x]int jump from high pub inst | [x]int self harm jump fr high place sch ot	1
U2B3.	[x]int jump from high sport ar | [x]intent self harm by jump from high plac	1
U2B4.	[x]int jump from high on hway | [x]intent self harm by jump from high place	1
U2B5.	[x]int jump from high trade ar | [x]intent self harm by jump from high plac	1
U2B6.	[x]int jump from high indus ar | [x]int self harm by jump from high place i	1
U2B7.	[x]int jump from high at farm | [x]intent self harm by jumping from high pl	1
U2By.	[x]int jump from high os place | [x]int self harm by jump from high place o	1
U2Bz.	[x]int jump from high unsp pl | [x]int self harm by jump from high place oc	1
U2C..	[x]inten lie bef moving object | [x]intent self harm by jumping / lying bef	1
U2C0.	[x]lie before movin objec home | [x]intent self harm by jump/lying befor mo	1
U2C1.	[x]lie before mov obj res inst | [x]int self harm jump/lying befr mov obje	1
U2C2.	[x]lie before mov obj pub inst | [x]int self harm jump/lying bef mov obj sc	1
U2C3.	[x]lie before mov obj sport ar | [x]int self harm jump/lying bef mov obj oc	1
U2C4.	[x]lie before mov obj on hway | [x]int self harm jump/lying befr mov obje o	1
U2C5.	[x]lie before mov obj trade ar | [x]int self harm jump/lying bef mov obj oc	1
U2C6.	[x]lie before mov obj indus ar | [x]int self harm jump/lying befr mov obj i	1
U2C7.	[x]lie before mov obj on farm | [x]intent self harm by jump/lying befor mov	1
U2Cy.	[x]lie before mov obj os place | [x]int self harm jump/lying bef mov obje o	1
U2Cz.	[x]lie before mov obj unsp plc | [x]int self harm jump/lying bef mov obje o	1
U2D..	[x]intent crash motor vehicle | [x]intentional self harm by crashing of mot	1
U2D0.	[x]inten crash mot vehic home | [x]intent self harm by crash of motor vehic	1
U2D1.	[x]int crash mot vehic res ins | [x]intent self harm by crash motor vehicl	1
U2D2.	[x]int crash mot vehic pub ins | [x]int self harm crash motor vehicl occ sc	1
U2D3.	[x]int crash mot vehic sportpl | [x]intent self harm by crash motor vehicl	1
U2D4.	[x]int crash mot vehic highway | [x]intent self harm by crash motor vehicl	1
U2D5.	[x]inten crash mot vehic trade | [x]intent self harm crash motor vehicl occ	1
U2D6.	[x]int crash mot vehic indust | [x]intent self harm crash motor vehic occ i	1
U2D7.	[x]intent crash mot vehic farm | [x]intent self harm by crash of motor vehi	1
U2Dy.	[x]int crash mot vehic os plce | [x]intent self harm by crash motor vehic o	1
U2Dz.	[x]int crash mot vehic unsp pl | [x]intent self harm by crash motor vehic o	1
U2E..	[x]self mutilation	1
U2y..	[x]int self harm oth spec mean | [x]intentional self harm by other specifie	1
U2y0.	[x]intent os self harm at home | [x]intentionl self harm by oth specif mean	1
U2y1.	[x]intent os self harm res ins | [x]intent self harm by oth specif means oc	1
U2y2.	[x]inten os self harm pub inst | [x]intent self harm oth specif mean occ sc	1
U2y3.	[x]inten os self harm sport ar | [x]intent self harm by oth specif means oc	1
U2y4.	[x]intent os self harm highway | [x]intent self harm by oth specif means oc	1
U2y5.	[x]inten os self harm trade ar | [x]intent self harm by oth specif means oc	1
U2y6.	[x]inten os self harm indus ar | [x]intent self harm oth specif means occ i	1
U2y7.	[x]intent os self harm on farm | [x]intentionl self harm by oth specif mean	1
U2yy.	[x]inten os self harm os place | [x]intent self harm oth specif means occ o	1
U2yz.	[x]intent os self harm unsp pl | [x]intent self harm by oth specif means oc	1
U2z..	[x]intent self harm unsp means | [x]intentional self harm by unspecified me	1
U2z0.	[x]inten unspec self harm home | [x]intentional self harm by unspecif means	1
U2z1.	[x]int unsp self harm res inst | [x]intent self harm by unspecif means occu	1
U2z2.	[x]int unsp self harm pub inst | [x]intent self harm by unspec mean occ sch	1
U2z3.	[x]int unsp self harm sport ar | [x]intent self harm unspecif means occurrn	1
U2z4.	[x]int unsp self harm on hway | [x]intent self harm by unspecif means occur	1
U2z5.	[x]int unsp self harm trade ar | [x]intent self harm unspecif means occurrn	1
U2z6.	[x]int unsp self harm indus ar | [x]intent self harm unspecif mean occurrn	1
U2z7.	[x]int unsp self harm on farm | [x]intentional self harm by unspecif means	1
U2zy.	[x]int unsp self harm os place | [x]intent self harm by unspecif means occ	1
U2zz.	[x]int unsp self harm unsp pl | [x]intent self harm by unspecif means occ a	1
U4...	[x]event of undetermind intent | [x]event of undetermined intent	2
U40..	[x]poisoning-undetermin intent | [x]poisoning/expos to noxious substance,un	2
U400.	[x]pois ?intent nonopiat analg | [x]poisoning/exposure, ? intent, to nonopi	2
U4000	[x]poison ?int nonop anal home | [x]poison/exposure ?intent, to nonopioid a	2
U4001	[x]pois ?int nonop analg resid | [x]pois/expos ?intent to nonopioid analges	2
U4002	[x]pois ?int nonop anal public | [x]pois/exp ?intent nonopioid analges scho	2
U4003	[x]pois ?int nonop anal sportp | [x]pois/exp ?intent nonopioid analges in s	2
U4004	[x]pois ?int nonop analg hway | [x]pois/expos ?intent nonopioid analgesic i	2
U4005	[x]pois ?int nonop anal trade | [x]pois/expos ?intent nonopioid analgesic t	2
U4006	[x]pois ?int nonop anal indust | [x]pois/exp ?intent nonopioid analges indu	2
U4007	[x]pois ?int nonop analg farm | [x]poison/exposure ?intent, to nonopioid an	2
U400y	[x]pois ?int nonop anal os plc | [x]pois/exp ?intent to nonopioid analgesic	2
U400z	[x]pois ?int nonop analg unsp | [x]pois/expos ?intent to nonopioid analgesi	2
U401.	[x]pois ?intent antiepileptic | [x]poisoning/exposure, ? intent, to antiepi	2
U4010	[x]pois ?intent antiepil home | [x]poison/exposure ?intent, to antiepilepti	2
U4011	[x]pois ?intent antiepil resid | [x]pois/expos ?intent to antiepileptic at	2
U4012	[x]pois ?int antiepil pub ins | [x]pois/expos ?intent nonopioid analgs scho	2
U4013	[x]pois ?int antiepil sport ar | [x]pois/exp ?intent antiepileptics in spor	2
U4014	[x]pois ?int antiepil on hway | [x]pois/expos ?intent antiepileptic in stre	2
U4015	[x]pois ?int antiepil trade ar | [x]pois/expos ?intent antiepileptic trade/	2
U4016	[x]pois ?int antiepil indus ar | [x]pois/exp ?intent antiepileptic indust/c	2
U4017	[x]pois ?int antiepil on farm | [x]poison/exposure ?intent, to antiepilepti	2
U401y	[x]pois ?int antiepil os place | [x]pois/expos ?intent to antiepileptic oth	2
U401z	[x]pois ?int antiepil unsp pl | [x]pois/expos ?intent to antiepileptic unsp	2
U402.	[x]pois ?intent sedativ hypnot | [x]poisoning/exposure, ? intent, to sedati	2
U4020	[x]pois ?intent sed-hypn home | [x]poison/exposure ?intent, to sedative hyp	2
U4021	[x]pois ?int sedat-hypn resid | [x]pois/expos ?intent to sedative hypnotic	2
U4022	[x]pois ?int sed-hypn pub ins | [x]pois/exp ?intent sedative hypnotic schoo	2
U4023	[x]pois ?int sed-hypn sport ar | [x]pois/exp ?intent sedative hypnotic in s	2
U4024	[x]pois ?int sed-hypn on hway | [x]pois/expos ?intent sedative hypnotic in	2
U4025	[x]pois ?int sed-hypn trade ar | [x]pois/expos ?intent sedative hypnotic tr	2
U4026	[x]pois ?int sed-hypn indus ar | [x]pois/exp ?intent sedative hypnotic indu	2
U4027	[x]pois ?int sed-hypn on farm | [x]poison/exposure ?intent, to sedative hyp	2
U402y	[x]pois ?int sed-hypn os place | [x]pois/exp ?intent to sedative hypnotic o	2
U402z	[x]pois ?int sed-hypn unsp pl | [x]pois/expos ?intent to sedative hypnotic	2
U403.	[x]poison ?intent antiparkins | [x]poisoning/exposure, ? intent, to antipar	2
U4030	[x]pois ?intent antipark home | [x]poison/exposure ?intent, to antiparkinso	2
U4031	[x]pois ?int antiparkin resid | [x]pois/expos ?intent to antiparkinson drug	2
U4032	[x]pois ?int antipark pub ins | [x]pois/exp ?intent antparkinson drug schoo	2
U4033	[x]pois ?int antipark sport ar | [x]pois/exp ?intent antparkinson drug in s	2
U4034	[x]pois ?int antipark on hway | [x]pois/expos ?intent antiparkinson drug in	2
U4035	[x]pois ?int antipark trade ar | [x]pois/expos ?intent antiparkinson drug t	2
U4036	[x]pois ?int antipark indus ar | [x]pois/exp ?intent antiparkinson drug ind	2
U4037	[x]pois ?int antipark on farm | [x]poison/exposure ?intent, to antiparkinso	2
U403y	[x]pois ?int antipark os place | [x]pois/exp ?intent to antiparkinson drug	2
U403z	[x]pois ?int antipark unsp pl | [x]pois/expos ?intent to antiparkinson drug	2
U404.	[x]pois ?intent psychotr drug | [x]poisoning/exposure, ? intent, to psychot	2
U4040	[x]pois ?intent psychotr home | [x]poison/exposure ?intent, to psychotropic	2
U4041	[x]pois ?int psychotrop resid | [x]pois/expos ?intent to psychotropic drug	2
U4042	[x]pois ?int psychotr pub ins | [x]pois/exp ?intent psychotropic drug schoo	2
U4043	[x]pois ?int psychotr sportpl | [x]pois/exp ?intent psychotropic drug in sp	2
U4044	[x]pois ?int psychotrop hway | [x]pois/expos ?intent psychotropic drug in s	2
U4045	[x]pois ?int psychotr trade ar | [x]pois/expos ?intent psychotropic drug tr	2
U4046	[x]pois ?int psychotr indus ar | [x]pois/exp ?intent psychotropic drug indu	2
U4047	[x]pois ?int psychotr on farm | [x]poison/exposure ?intent, to psychotropic	2
U404y	[x]pois ?int psychotr os plcae | [x]pois/exp ?intent to psychotropic drug o	2
U404z	[x]pois ?int psychotr unsp pl | [x]pois/expos ?intent to psychotropic drug	2
U405.	[x]poisoning ?intent narcotic | [x]poisoning/exposure, ? intent, to narcoti	2
U4050	[x]pois ?intent narcotic home | [x]poison/exposure ?intent, to narcotic dru	2
U4051	[x]pois ?int narcotic resid | [x]pois/expos ?intent to narcotic drug at res	2
U4052	[x]pois ?int narcotic pub ins | [x]pois/exp ?intent narcotic drug school/pu	2
U4053	[x]pois ?int narcotic sport ar | [x]pois/exp ?intent narcotic drug in sport	2
U4054	[x]pois ?int narcotic on hway | [x]pois/expos ?intent narcotic drug in stre	2
U4055	[x]pois ?int narcotic trade ar | [x]pois/expos ?intent narcotic drug trade/	2
U4056	[x]pois ?int narcotic indus ar | [x]pois/expos ?intent narcotic drug indust	2
U4057	[x]pois ?int narcotic on farm | [x]poison/exposure ?intent, to narcotic dru	2
U405y	[x]pois ?int narcotic os place | [x]pois/exp ?intent to narcotic drug other	2
U405z	[x]pois ?int narcotic unsp pl | [x]pois/expos ?intent to narcotic drug unsp	2
U406.	[x]poison ?intent hallucinogen | [x]poisoning/exposure, ? intent, to halluc	2
U4060	[x]pois ?intent hallucin home | [x]poison/exposure ?intent, to hallucinogen	2
U4061	[x]pois ?int hallucinog resid | [x]pois/expos ?intent to hallucinogen at re	2
U4062	[x]pois ?int hallucin pub ins | [x]pois/exp ?intent hallucinogenschool/pub	2
U4063	[x]pois ?int hallucin sport ar | [x]pois/exp ?intent hallucinogenin sport/a	2
U4064	[x]pois ?int hallucin on hway | [x]pois/expos ?intent hallucinogen in stree	2
U4065	[x]pois ?int hallucin trade ar | [x]pois/expos ?intent hallucinogen trade/s	2
U4066	[x]pois ?int hallucin indus ar | [x]poison/expos, ?intent, hallucinogen ind	2
U4067	[x]pois ?int hallucin on farm | [x]poison/exposure ?intent, to hallucinogen	2
U406y	[x]pois ?int hallucin os place | [x]pois/exp ?intent to hallucinogen other	2
U406z	[x]pois ?int hallucin unsp pl | [x]pois/expos ?intent to hallucinogen unspe	2
U407.	[x]pois ?intent oth auton drug | [x]poisoning/exposure, ? intent, to other	2
U4070	[x]pois ?intent oth auton home | [x]poison/exposure ?intent, to oth autonom	2
U4071	[x]pois ?int oth autonom resid | [x]pois/expos ?intent to oth autonomic dru	2
U4072	[x]pois ?int oth auton pub ins | [x]pois/exp ?intent oth autonom drug schoo	2
U4073	[x]pois ?int oth auton sportpl | [x]pois/exp ?intent oth autonom drug in sp	2
U4074	[x]pois ?int oth auton on hway | [x]pois/expos ?intent oth autonomic drug i	2
U4075	[x]pois ?int oth autonom trade | [x]pois/expos ?intent oth autonomic drug t	2
U4076	[x]pois ?int oth autnom indust | [x]pois/exp ?intent oth autonomic drug ind	2
U4077	[x]pois ?int oth autonom farm | [x]poison/exposure ?intent, to oth autonomi	2
U407y	[x]pois ?int oth autnom os plc | [x]pois/exp ?intent to oth autonomic drug	2
U407z	[x]pois ?int oth auton unsp pl | [x]pois/expos ?intent to oth autonomic dru	2
U408.	[x]pois ?int oth/unsp drug/med | [x]poison/exposure, ?intent, to other/unsp	2
U4080	[x]pois ?intent drug/med home | [x]poison/exposure ?intent, to oth/unsp dru	2
U4081	[x]pois ?int drug/medic resid | [x]pois/expos ?intent to oth/unsp drug/medi	2
U4082	[x]pois ?int drug/med pub ins | [x]pois/exp ?intent oth/uns drug/med school	2
U4083	[x]pois ?int drug/med sport ar | [x]pois/exp ?intent oth/uns drug/med in sp	2
U4084	[x]pois ?int drug/med on hway | [x]pois/expos ?intent oth/unsp drug/medic i	2
U4085	[x]pois ?int drug/med trade ar | [x]pois/expos ?intent oth/unsp drug/medic	2
U4086	[x]pois ?int drug/med indus ar | [x]pois/exp ?intent oth/unsp drug/medic in	2
U4087	[x]pois ?int drug/med on farm | [x]poison/exposure ?intent, to oth/unsp dru	2
U408y	[x]pois ?int drug/med os place | [x]pois/exp ?intent to oth/unsp drug/medic	2
U408z	[x]pois ?int drug/med unsp pl | [x]pois/expos ?intent to oth/unsp drug/medi	2
U40A.	[x]poison ?intent org solvent | [x]pois/exposure,?intent,to organ solvent,h	2
U40A0	[x]pois ?intent org solv home | [x]pois/expos ?intent organ solvent,halogen	2
U40A1	[x]pois ?int organ solv resid | [x]pois/exp ?intent org solvent,halogen hyd	2
U40A2	[x]pois ?int org solv pub ins | [x]pois/exp ?intent org solvent,halogen hyd	2
U40A3	[x]pois ?int org solv sport ar | [x]pois/exp ?intent org solvent,halogen hy	2
U40A4	[x]pois ?int org solv on hway | [x]pois/exp ?intent org solvent,halogen hyd	2
U40A5	[x]pois ?int org solv trade ar | [x]pois/exp ?intent org solvent,halogen hy	2
U40A6	[x]pois ?int org solv indus ar | [x]pois/exp ?intent org solv,halogen hydro	2
U40A7	[x]pois ?int org solv on farm | [x]pois/exp ?intent org solvent,halogen hyd	2
U40Ay	[x]pois ?int org solv os place | [x]pois/exp ?intent org solv,halogen hydro	2
U40Az	[x]pois ?int org solv unsp pl | [x]pois/exp ?intent org solv,halogen hydroc	2
U40B.	[x]pois ?intent by other gases | [x]poisoning/exposure, ? intent, to other	2
U40B0	[x]pois ?intent oth gases home | [x]poison/exposure ?intent, to other gas/v	2
U40B1	[x]pois ?int other gases resid | [x]pois/expos ?intent to other gas/vapour	2
U40B2	[x]pois ?int other gas pub ins | [x]pois/exp ?intent other gas/vapour schoo	2
U40B3	[x]pois ?int oth gas sport ar | [x]pois/exp ?intent other gas/vapour in spo	2
U40B4	[x]pois ?int other gas on hway | [x]pois/expos ?intent other gas/vapour in	2
U40B5	[x]pois ?int oth gas trade ar | [x]pois/expos ?intent other gas/vapour trad	2
U40B6	[x]pois ?int oth gas indus ar | [x]pois/exp ?intent other gas/vapour indust	2
U40B7	[x]pois ?int other gas on farm | [x]poison/exposure ?intent, to other gas/v	2
U40By	[x]pois ?int oth gas os place | [x]pois/exp ?intent to other gas/vapour oth	2
U40Bz	[x]pois ?int other gas unsp pl | [x]pois/expos ?intent to other gas/vapour	2
U40C.	[x]poisoning ?intent pesticide | [x]poisoning/exposure, ? intent, to pestic	2
U40C0	[x]pois ?intent pesticide home | [x]poison/exposure ?intent, to pesticide a	2
U40C1	[x]pois ?int pesticide resid | [x]pois/expos ?intent to pesticide at res in	2
U40C2	[x]pois ?int pesticide pub ins | [x]pois/exp ?intent pesticide school/pub a	2
U40C3	[x]pois ?int pesticid sport ar | [x]pois/exp ?intent pesticide in sport/ath	2
U40C4	[x]pois ?int pesticide on hway | [x]pois/expos ?intent pesticide in street/	2
U40C5	[x]pois ?int pesticid trade ar | [x]pois/expos ?intent pesticide trade/serv	2
U40C6	[x]pois ?int pesticid indus ar | [x]poison/exposure, ?intent, pesticide ind	2
U40C7	[x]pois ?int pesticide on farm | [x]poison/exposure ?intent, to pesticide o	2
U40Cy	[x]pois ?int pesticid os place | [x]pois/exp ?intent to pesticide other spe	2
U40Cz	[x]pois ?int pesticide unsp pl | [x]pois/expos ?intent to pesticide unspeci	2
U40y.	[x]pois ?intent oth/unsp chem | [x]poisoning/exposure, ? intent, to unspeci	2
U40y0	[x]pois ?intent chemical home | [x]poison/exposure ?intent, to unspecif che	2
U40y1	[x]pois ?int chemical res inst | [x]pois/expos ?intent to unspecif chemical	2
U40y2	[x]pois ?int chemical pub inst | [x]pois/exp ?intent unspecif chemical scho	2
U40y3	[x]pois ?int chemic sport area | [x]pois/exp ?intent unspecif chemical in s	2
U40y4	[x]pois ?int chemic on highway | [x]pois/expos ?intent unspecif chemical in	2
U40y5	[x]pois ?int chemic trade area | [x]pois/expos ?intent unspecif chemical tr	2
U40y6	[x]pois ?int chemic indus area | [x]poison/expos ?intent unspec chemic indu	2
U40y7	[x]pois ?int chemical on farm | [x]poison/exposure ?intent, to unspecif che	2
U40yy	[x]pois ?int chemical os place | [x]pois/exp ?intent to unspecif chemical o	2
U40yz	[x]pois ?int chemic unsp place | [x]pois/expos ?intent to unspecif chemical	2
U41..	[x]hang/strang,intent undeterm | [x]hanging strangulation + suffocation und	2
U410.	[x]hang/strang at home,?intent | [x]hanging strangulat+suffocat undet inten	2
U411.	[x]hang/strang res ins,?intent | [x]hangng strangulat+suffocat undet intent	2
U412.	[x]hang/strang pub ins,?intent | [x]hang strangl+suffoc undet intent sch ot	2
U413.	[x]hang/stran sport ar,?intent | [x]hangng strangulat+suffocat undet intent	2
U414.	[x]hang/strang highway,?intent | [x]hangng strangult+suffocat undet intent	2
U415.	[x]hang/stran trade ar,?intent | [x]hangng strangulat+suffocat undet intent	2
U416.	[x]hang/stran indus ar,?intent | [x]hangng strangult+suffocat undet intent	2
U417.	[x]hang/strang on farm,?intent | [x]hanging strangulat+suffocat undet inten	2
U41y.	[x]hang/strang os plce,?intent | [x]hangng strangult+suffoct undet intent o	2
U41z.	[x]hang/strang unsp pl,?intent | [x]hangng strangult+suffoct undet intent o	2
U42..	[x]drowng/subm,intent undeterm | [x]drowning and submersion, undetermined i	2
U420.	[x]drowning at home,?intent | [x]drowning+submersion undetermined intent oc	2
U421.	[x]drowning,resid inst,?intent | [x]drowning+submersion undetermin intent o	2
U422.	[x]drowning,publ inst,?intent | [x]drown+submersn undeterm intent sch oth i	2
U423.	[x]drowning,sport area,?intent | [x]drowning+submersion undetermin intent s	2
U424.	[x]drowning,highway,?intent | [x]drowning+submersion undetermin intent occ	2
U425.	[x]drowning,trade area,?intent | [x]drowning+submersion undetermin intent t	2
U426.	[x]drowning,indus area,?intent | [x]drowning+submersion undeterm intent ind	2
U427.	[x]drowning on farm,?intent | [x]drowning+submersion undetermined intent oc	2
U42y.	[x]drowning os place,?intent | [x]drownng+submersion undetermin intent occ	2
U42z.	[x]drowning unspec pl,?intent | [x]drownng+submersion undetermin intent occ	2
U43..	[x]handgun fired,intent undet | [x]handgun discharge, undetermined intent	2
U430.	[x]hgun fired at home,?intent | [x]handgun discharge undetermined intent o	2
U431.	[x]hgun fire,res inst,?intent | [x]handgun disch undeterm intent occurrn r	2
U432.	[x]hgun fire,publ ins,?intent | [x]handgun disch undet intent occ sch oth	2
U433.	[x]hgun fire,sport ar,?intent | [x]handgun disch undeterm intent occurrn s	2
U434.	[x]hgun fire,highway,?intent | [x]handgun disch undeterm intent occurrn on	2
U435.	[x]hgun fire,trade ar,?intent | [x]handgun disch undeterm intent occurrn t	2
U436.	[x]hgun fire,indus ar,?intent | [x]handgun disch undeterm intent occurrn i	2
U437.	[x]hgun fired on farm,?intent | [x]handgun discharge undetermined intent o	2
U43y.	[x]hgun fired os plce,?intent | [x]handgun disch undeterm intent occurrn a	2
U43z.	[x]hgun fired unsp pl,?intent | [x]handgun disch undeterm intent occurrn a	2
U44..	[x]larger gun fired,?intent | [x]rifle shotgun+larger firearm discharge und	2
U440.	[x]larger gunfire,home,?intent | [x]rifle shotgun+larger firearm disch unde	2
U441.	[x]larg gunfire,res in,?intent | [x]rifle shotgun+larg firarm disch undet i	2
U442.	[x]large gunf,publ ins,?intent | [x]rifl sgun+lrg frarm disch undt intn sc	2
U443.	[x]large gunf,sport ar,?intent | [x]rifl sgun+lrg firarm disch undet inten	2
U444.	[x]large gunf,highway,?intent | [x]rifle shotgun+larg firarm disch undet in	2
U445.	[x]large gunf,trade ar,?intent | [x]rifl sgun+lrg firarm disch undet inten	2
U446.	[x]large gunf,indus ar,?intent | [x]rifl sgun+lrg frarm disch undet intnt	2
U447.	[x]large gunfire,farm,?intent | [x]rifle shotgun+larger firearm disch undet	2
U44y.	[x]large gunf,os place,?intent | [x]rifle sgun+lrg firarm disch undet inte	2
U44z.	[x]large gunf,unsp pl,?intent | [x]rifle sgun+lrg firarm disch undet inten	2
U45..	[x]oth/unsp gun fired,?intent | [x]other+unspecified firearm discharge unde	2
U450.	[x]oth/unsp gunf,home,?intent | [x]other+unspecif firearm disch undeterm in	2
U451.	[x]oth/un gunf,res ins,?intent | [x]oth+unsp firearm disch undeterm intent	2
U452.	[x]oth/un gunf,pub ins,?intent | [x]oth+uns firarm disch undeterm intent sc	2
U453.	[x]oth/un gun,sport ar,?intent | [x]oth+unsp firearm disch undeterm intent	2
U454.	[x]oth/uns gun,highway,?intent | [x]oth+unsp firearm disch undeterm intent	2
U455.	[x]oth/un gun,trade ar,?intent | [x]oth+uns firarm disch undeterm intent oc	2
U456.	[x]oth/un gun,indus ar,?intent | [x]oth+uns firearm disch undeterm intent i	2
U457.	[x]oth/unsp gunf,farm,?intent | [x]other+unspecif firearm disch undeterm in	2
U45y.	[x]oth/un gun,os place,?intent | [x]oth+unsp firarm disch undeterm intent o	2
U45z.	[x]oth/uns gun,unsp pl,?intent | [x]oth+unsp firearm disch undeterm intent	2
U46..	[x]contct with explosv,?intent | [x]contact with explosive material, undete	2
U460.	[x]cont explv at home,?intent | [x]contact with explosiv materl undeterm in	2
U461.	[x]cont explv,res inst,?intent | [x]contct with explosiv materl undet inten	2
U462.	[x]cont explv,publ ins,?intent | [x]contc wth explosv materl undet intnt sc	2
U463.	[x]cont explv,sport ar,?intent | [x]contct wth explosiv materl undet intnt	2
U464.	[x]cont explv,highway,?intent | [x]contct with explosiv materl undet intent	2
U465.	[x]cont explv,trade ar,?intent | [x]contct wth explosiv materl undet intnt	2
U466.	[x]cont explv,indus ar,?intent | [x]contct wth explosiv materl undet intnt	2
U467.	[x]cont explv on farm,?intent | [x]contact with explosiv materl undeterm in	2
U46y.	[x]cont explv,os place,?intent | [x]contct with explosiv materl undet inten	2
U46z.	[x]cont explv,unsp pl,?intent | [x]contct wth explosiv materl undet intent	2
U47..	[x]expos to smoke/fire,?intent | [x]exposure to smoke, fire and flames, und	2
U470.	[x]exp smoke/fire,home,?intent | [x]exposure to smoke fire+flame undeterm i	2
U471.	[x]exp sm/fire,res ins,?intent | [x]exposr to smoke fire+flam undet intent	2
U472.	[x]exp sm/fire,pub ins,?intent | [x]expos to smoke fir+flam undet intent sc	2
U473.	[x]ex sm/fire,sport ar,?intent | [x]exposr to smok fir+flam undet intent oc	2
U474.	[x]exp sm/fire,highway,?intent | [x]exposr to smoke fire+flam undet intent	2
U475.	[x]ex sm/fire,trade ar,?intent | [x]exposr to smok fir+flam undet intent oc	2
U476.	[x]ex sm/fire,indus ar,?intent | [x]exposr to smok fir+flam undet intent in	2
U477.	[x]exp smoke/fire,farm,?intent | [x]exposure to smoke fire+flame undeterm i	2
U47y.	[x]exp sm/fire,os plce,?intent | [x]exposr to smoke fir+flam undet intent o	2
U47z.	[x]exp sm/fire,unsp pl,?intent | [x]exposr to smoke fir+flam undet intent o	2
U48..	[x]contact hot vap/obj,?intent | [x]contact with steam hot vapours+objects	2
U480.	[x]contact,hot,at home,?intent | [x]contact with steam hot vapour+obj undet	2
U481.	[x]contact,hot,res ins,?intent | [x]contact with steam hot vapour+obj undet	2
U482.	[x]contact,hot,pub ins,?intent | [x]contc wth steam hot vap+obj und intn sc	2
U483.	[x]contac,hot,sport ar,?intent | [x]contc with steam hot vap+obj undet inte	2
U484.	[x]contact,hot,highway,?intent | [x]contact with steam hot vap+obj undet in	2
U485.	[x]contac,hot,trade ar,?intent | [x]contc with steam hot vap+obj undet inte	2
U486.	[x]contac,hot,indus ar,?intent | [x]contc wth steam hot vap+obj undet intnt	2
U487.	[x]contact,hot,on farm,?intent | [x]contact with steam hot vapour+obj undet	2
U48y.	[x]contac,hot,os place,?intent | [x]contact with steam hot vap+obj undet in	2
U48z.	[x]contact,hot,unsp pl,?intent | [x]contact with steam hot vap+obj undet in	2
U49..	[x]contact,sharp obj,?intent | [x]contact with sharp object, undetermined i	2
U490.	[x]cont sharp obj,home,?intent | [x]contact wth sharp object undetermined i	2
U491.	[x]cont sharp,res inst,?intent | [x]contct wth sharp obj undeterm intent oc	2
U492.	[x]cont sharp,publ ins,?intent | [x]contct wth shrp obj undet intent occ sc	2
U493.	[x]cont sharp,sport ar,?intent | [x]contct wth sharp obj undet intent occ s	2
U494.	[x]cont sharp,highway,?intent | [x]contact with sharp obj undeterm intent o	2
U495.	[x]cont sharp,trade ar,?intent | [x]contct wth sharp obj undet intent occ t	2
U496.	[x]cont sharp,indus ar,?intent | [x]contct wth sharp obj undet intent occ i	2
U497.	[x]cont sharp on farm,?intent | [x]contact wth sharp object undetermined in	2
U49y.	[x]cont sharp,os place,?intent | [x]contact with sharp obj undeter intent o	2
U49z.	[x]cont sharp,unsp pl,?intent | [x]contact with sharp obj undeterm intent o	2
U4A..	[x]contact,blunt obj,?intent | [x]contact with blunt object, undetermined i	2
U4A0.	[x]cont,blunt ob,home,?intent | [x]contact wth blunt object undetermined in	2
U4A1.	[x]cont,blunt,res ins,?intent | [x]contct wth blunt obj undeterm intent occ	2
U4A2.	[x]cont blunt,publ ins,?intent | [x]contct wth blnt obj undet intent occ sc	2
U4A3.	[x]cont blunt,sport ar,?intent | [x]contct wth blunt obj undet intent occ s	2
U4A4.	[x]cont blunt,highway,?intent | [x]contact with blunt obj undeterm intent o	2
U4A5.	[x]cont blunt,trade ar,?intent | [x]contct wth blunt obj undet intent occ t	2
U4A6.	[x]cont blunt,indus ar,?intent | [x]contct wth blunt obj undet intent occ i	2
U4A7.	[x]cont blunt obj,farm,?intent | [x]contact wth blunt object undetermined i	2
U4Ay.	[x]cont blunt,os place,?intent | [x]contact with blunt obj undeter intent o	2
U4Az.	[x]cont blunt,unsp pl,?intent | [x]contact with blunt obj undeterm intent o	2
U4B..	[x]high fall/push,intent undet | [x]falling jumping/pushed from high place	2
U4B0.	[x]high fall at home,?intent | [x]fallng jumpng/push frm high place undet i	2
U4B1.	[x]high fall,resid ins,?intent | [x]fall jump/push frm high place undet int	2
U4B2.	[x]high fall,publ inst,?intent | [x]fall jump/push high plce undet intnt sc	2
U4B3.	[x]high fall,sports ar,?intent | [x]fall jump/push frm high plce undt intnt	2
U4B4.	[x]high fall,highway,?intent | [x]fall jump/push frm high place undt intnt	2
U4B5.	[x]high fall,trade ar,?intent | [x]fall jump/push frm high plce undt intnt	2
U4B6.	[x]high fall,indus ar,?intent | [x]fall jump/push frm high plce undt intn i	2
U4B7.	[x]high fall on farm,?intent | [x]fallng jumpng/push frm high place undet i	2
U4By.	[x]high fall,os place,?intent | [x]fall jump/push frm high plce undt intnt	2
U4Bz.	[x]high fall,unsp pl,?intent | [x]fall jump/push frm high plce undt intnt o	2
U4C..	[x]into path mov obj,?intent | [x]falling lying running befor/into moving o	2
U4C0.	[x]into mov obj,home,?intent | [x]fallng lyng run befr/into mov obj undet i	2
U4C1.	[x]into mov obj,res in,?intent | [x]fall ly run befr/into mov obj undet int	2
U4C2.	[x]into mov obj,pub in,?intent | [x]fall ly run bef/into mov obj und int sc	2
U4C3.	[x]into mov ob,sport a,?intent | [x]fall ly run befr/into mov obj undet int	2
U4C4.	[x]into mov obj,street,?intent | [x]fall ly run befr/into mov obj undet int	2
U4C5.	[x]into mov ob,trade a,?intent | [x]fall ly run befr/into mov obj undet int	2
U4C6.	[x]into mov obj,ind ar,?intent | [x]fall ly run befr/into mov obj undet int	2
U4C7.	[x]into mov obj,farm,?intent | [x]fallng lyng run befr/into mov obj undet i	2
U4Cy.	[x]into mov obj,os plc,?intent | [x]fall ly run befr/into mov obj undet int	2
U4Cz.	[x]into mov obj,uns pl,?intent | [x]fall ly run befr/into mov obj undet int	2
U4D..	[x]crashing of mot veh,?intent | [x]crashing of motor vehicle, undetermined	2
U4D0.	[x]crashing mv,home,?intent | [x]crashng of motor vehicle undetermined inte	2
U4D1.	[x]crash mv,resid ins,?intent | [x]crashng of motor vehicle undeterm intent	2
U4D2.	[x]crash mv,publ inst,?intent | [x]crash of motor vehicl undeter intent sch	2
U4D3.	[x]crash mv,sport ar,?intent | [x]crash of motor vehicle undeterm intent sp	2
U4D4.	[x]crash mv on highway,?intent | [x]crashng of motor vehicle undeterm inten	2
U4D5.	[x]crash mv,trade area,?intent | [x]crash of motor vehicle undeterm intent	2
U4D6.	[x]crash mv,indus area,?intent | [x]crash of motor vehicle undeterm intent	2
U4D7.	[x]crashing mv on farm,?intent | [x]crashng of motor vehicle undetermined i	2
U4Dy.	[x]crashing mv,os plce,?intent | [x]crashng of motor vehicle undeterm inten	2
U4Dz.	[x]crash mv,unsp place,?intent | [x]crashng of motor vehicle undeterm inten	2
U4y..	[x]oth spec event,undet intent | [x]other specified events, undetermined in	2
U4y0.	[x]os event at home,?intent | [x]other specified event undetermind intent o	2
U4y1.	[x]os event,resid ins,?intent | [x]oth specif event undetermin intent occ r	2
U4y2.	[x]os event,public ins,?intent | [x]oth specif event undeter intent occ sch	2
U4y3.	[x]os event,sport area,?intent | [x]oth specif event undetermin intent occ	2
U4y4.	[x]os event,highway,?intent | [x]oth specif event undetermin intent occ on	2
U4y5.	[x]os event,trade area,?intent | [x]oth specif event undetermin intent occ	2
U4y6.	[x]os event,indus area,?intent | [x]oth specif event undetermin intent occ	2
U4y7.	[x]os event on farm,?intent | [x]other specified event undetermind intent o	2
U4yy.	[x]os event,os place,?intent | [x]oth specif event undetermin intent occ ot	2
U4yz.	[x]os event,unsp place,?intent | [x]oth specif event undetermin intent occ	2
U4z..	[x]unspecif event,undet intent | [x]unspecified event, undetermined intent	2
U4z0.	[x]unsp event at home,?intent | [x]unspecified event undetermined intent oc	2
U4z1.	[x]unsp event,res ins,?intent | [x]unspecif event undeterm intent occurrn r	2
U4z2.	[x]uns event,publ ins,?intent | [x]unspec event undeterm intent occ sch oth	2
U4z3.	[x]uns event,sport ar,?intent | [x]unspecif event undeterm intent occurrn s	2
U4z4.	[x]unsp event,highway,?intent | [x]unspecif event undeterm intent occurrn o	2
U4z5.	[x]unsp event,trade ar,?intent | [x]unspecif event undeterm intent occurrn	2
U4z6.	[x]unsp event,indus ar,?intent | [x]unspecif event undeterm intent occurrn	2
U4z7.	[x]unsp event on farm,?intent | [x]unspecified event undetermined intent oc	2
U4zy.	[x]unsp event,os place,?intent | [x]unspecif event undeterm intent occurrn	2
U4zz.	[x]unsp event,unsp pl,?intent | [x]unspecif event undeterm intent occurrn u	2
U72..	[x]seq self-harm/asslt/?intent | [x]sequel intentn self-harm assault+event	2
U720.	[x]sequelae intentnl self-harm | [x]sequelae of intentional self-harm	1
ZX...	self-harm	1
ZX1..	self-injurious behaviour	1
ZX11.	biting self	1
ZX12.	burning self	1
ZX13.	cutting self	1
ZX131	cuts self	1
ZX15.	drowning self	1
ZX18.	hanging self	1
ZX19.	hitting self	1
ZX191	punching self	1
ZX192	slapping self	1
ZX1B.	jumping from height	1
ZX1B1	jumping from building	1
ZX1B2	jumping from bridge	1
ZX1B3	jumping from cliff	1
ZX1C.	nipping self	1
ZX1E.	pinching self	1
ZX1G.	scratches self	1
ZX1H.	self-asphyxiation	1
ZX1H1	self-strangulation	1
ZX1H2	self-suffocation	1
ZX1I.	self-scalding	1
ZX1J.	self-electrocution	1
ZX1K.	self-incineration	1
ZX1L.	self-mutilation	1
ZX1L1	self-mutilation of hands	1
ZX1L2	self-mutilation of genitalia	1
ZX1L3	self-mutilation of penis	1
ZX1L6	self-mutilation of ears	1
ZX1LD	[X] self-mutilation	1
ZX1M.	shooting self	1
ZX1N.	stabbing self	1
ZX1Q.	throwing self in front of train	1
ZX1R.	throwing self in front of vehicle	1
ZX1S.	throwing self onto floor	1

## Sheet: DEP ANX DIAG ICD10
ICD10 code	ICD10 code desc	Group
F40	Phobic anxiety disorders	ANX
F400	Agoraphobia	ANX
F401	Social phobias	ANX
F402	Specific (isolated) phobias	ANX
F408	Other phobic anxiety disorders	ANX
F409	Phobic anxiety disorder, unspecified	ANX
F41	Other anxiety disorders	ANX
F410	Panic disorder [episodic paroxysmal anxiety]	ANX
F411	Generalized anxiety disorder	ANX
F412	Mixed anxiety and depressive disorder	ANX
F413	Other mixed anxiety disorders	ANX
F418	Other specified anxiety disorders	ANX
F419	Anxiety disorder, unspecified	ANX
F42	Obsessive-compulsive disorder	ANX
F420	Predominantly obsessional thoughts or ruminations	ANX
F421	Predominantly compulsive acts [obsessional rituals]	ANX
F422	Mixed obsessional thoughts and acts	ANX
F428	Other obsessive-compulsive disorders	ANX
F429	Obsessive-compulsive disorder, unspecified	ANX
F930	Separation anxiety disorder of childhood	ANX
F931	Phobic anxiety disorder of childhood	ANX
F932	Social anxiety disorder of childhood	ANX
F32	Depressive episode	DEP
F320	Mild depressive episode	DEP
F321	Moderate depressive episode	DEP
F322	Severe depressive episode without psychotic symptoms	DEP
F328	Other depressive episodes	DEP
F329	Depressive episode, unspecified	DEP
F33	Recurrent depressive disorder	DEP
F330	Recurrent depressive disorder, current episode mild	DEP
F331	Recurrent depressive disorder, current episode moderate	DEP
F332	Recurrent depressive disorder, current episode severe without psychotic symptoms	DEP
F334	Recurrent depressive disorder, currently in remission	DEP
F338	Other recurrent depressive disorders	DEP
F339	Recurrent depressive disorder, unspecified	DEP
F341	Dysthymia	DEP
F412	Mixed anxiety and depressive disorder	DEP

## Sheet: SELF HARM ICD10
ICD10 code	ICD10 code desc	group *	* 1 = deliberate self harm; 2 = undetermined intent
X60	intentional self-poisoning by and exposure to nonopioid analgesics, antipyretics and antirheumatics	1
X600	intentional self-poisoning by and exposure to nonopioid analgesics, antipyretics and antirheumatics | home	1
X601	intentional self-poisoning by and exposure to nonopioid analgesics, antipyretics and antirheumatics | residential institution	1
X602	intentional self-poisoning by and exposure to nonopioid analgesics, antipyretics and antirheumatics | school, other institution and public administrative area	1
X603	intentional self-poisoning by and exposure to nonopioid analgesics, antipyretics and antirheumatics | sports and athletics area	1
X604	intentional self-poisoning by and exposure to nonopioid analgesics, antipyretics and antirheumatics | street and highway	1
X605	intentional self-poisoning by and exposure to nonopioid analgesics, antipyretics and antirheumatics | trade and service area	1
X606	intentional self-poisoning by and exposure to nonopioid analgesics, antipyretics and antirheumatics | industrial and construction area	1
X607	intentional self-poisoning by and exposure to nonopioid analgesics, antipyretics and antirheumatics | farm	1
X608	intentional self-poisoning by and exposure to nonopioid analgesics, antipyretics and antirheumatics | other specified places	1
X609	intentional self-poisoning by and exposure to nonopioid analgesics, antipyretics and antirheumatics | unspecified place	1
X61	intentional self-poisoning by and exposure to antiepileptic, sedative-hypnotic, antiparkinsonism and psychotropic drugs, not elsewhere classified	1
X610	intentional self-poisoning by and exposure to antiepileptic, sedative-hypnotic, antiparkinsonism and psychotropic drugs, not elsewhere classified | home	1
X611	intentional self-poisoning by and exposure to antiepileptic, sedative-hypnotic, antiparkinsonism and psychotropic drugs, not elsewhere classified | residential institution	1
X612	intentional self-poisoning by and exposure to antiepileptic, sedative-hypnotic, antiparkinsonism and psychotropic drugs, not elsewhere classified | school, other institution and public administrative area	1
X613	intentional self-poisoning by and exposure to antiepileptic, sedative-hypnotic, antiparkinsonism and psychotropic drugs, not elsewhere classified | sports and athletics area	1
X614	intentional self-poisoning by and exposure to antiepileptic, sedative-hypnotic, antiparkinsonism and psychotropic drugs, not elsewhere classified | street and highway	1
X615	intentional self-poisoning by and exposure to antiepileptic, sedative-hypnotic, antiparkinsonism and psychotropic drugs, not elsewhere classified | trade and service area	1
X616	intentional self-poisoning by and exposure to antiepileptic, sedative-hypnotic, antiparkinsonism and psychotropic drugs, not elsewhere classified | industrial and construction area	1
X617	intentional self-poisoning by and exposure to antiepileptic, sedative-hypnotic, antiparkinsonism and psychotropic drugs, not elsewhere classified | farm	1
X618	intentional self-poisoning by and exposure to antiepileptic, sedative-hypnotic, antiparkinsonism and psychotropic drugs, not elsewhere classified | other specified places	1
X619	intentional self-poisoning by and exposure to antiepileptic, sedative-hypnotic, antiparkinsonism and psychotropic drugs, not elsewhere classified | unspecified place	1
X62	intentional self-poisoning by and exposure to narcotics and psychodysleptics [hallucinogens], not elsewhere classified	1
X620	intentional self-poisoning by and exposure to narcotics and psychodysleptics [hallucinogens], not elsewhere classified | home	1
X621	intentional self-poisoning by and exposure to narcotics and psychodysleptics [hallucinogens], not elsewhere classified | residential institution	1
X622	intentional self-poisoning by and exposure to narcotics and psychodysleptics [hallucinogens], not elsewhere classified | school, other institution and public administrative area	1
X623	intentional self-poisoning by and exposure to narcotics and psychodysleptics [hallucinogens], not elsewhere classified | sports and athletics area	1
X624	intentional self-poisoning by and exposure to narcotics and psychodysleptics [hallucinogens], not elsewhere classified | street and highway	1
X625	intentional self-poisoning by and exposure to narcotics and psychodysleptics [hallucinogens], not elsewhere classified | trade and service area	1
X626	intentional self-poisoning by and exposure to narcotics and psychodysleptics [hallucinogens], not elsewhere classified | industrial and construction area	1
X627	intentional self-poisoning by and exposure to narcotics and psychodysleptics [hallucinogens], not elsewhere classified | farm	1
X628	intentional self-poisoning by and exposure to narcotics and psychodysleptics [hallucinogens], not elsewhere classified | other specified places	1
X629	intentional self-poisoning by and exposure to narcotics and psychodysleptics [hallucinogens], not elsewhere classified | unspecified place	1
X63	intentional self-poisoning by and exposure to other drugs acting on the autonomic nervous system	1
X630	intentional self-poisoning by and exposure to other drugs acting on the autonomic nervous system | home	1
X631	intentional self-poisoning by and exposure to other drugs acting on the autonomic nervous system | residential institution	1
X632	intentional self-poisoning by and exposure to other drugs acting on the autonomic nervous system | school, other institution and public administrative area	1
X633	intentional self-poisoning by and exposure to other drugs acting on the autonomic nervous system | sports and athletics area	1
X634	intentional self-poisoning by and exposure to other drugs acting on the autonomic nervous system | street and highway	1
X635	intentional self-poisoning by and exposure to other drugs acting on the autonomic nervous system | trade and service area	1
X636	intentional self-poisoning by and exposure to other drugs acting on the autonomic nervous system | industrial and construction area	1
X637	intentional self-poisoning by and exposure to other drugs acting on the autonomic nervous system | farm	1
X638	intentional self-poisoning by and exposure to other drugs acting on the autonomic nervous system | other specified places	1
X639	intentional self-poisoning by and exposure to other drugs acting on the autonomic nervous system | unspecified place	1
X64	intentional self-poisoning by and exposure to other and unspecified drugs, medicaments and biological substances	1
X640	intentional self-poisoning by and exposure to other and unspecified drugs, medicaments and biological substances | home	1
X641	intentional self-poisoning by and exposure to other and unspecified drugs, medicaments and biological substances | residential institution	1
X642	intentional self-poisoning by and exposure to other and unspecified drugs, medicaments and biological substances | school, other institution and public administrative area	1
X643	intentional self-poisoning by and exposure to other and unspecified drugs, medicaments and biological substances | sports and athletics area	1
X644	intentional self-poisoning by and exposure to other and unspecified drugs, medicaments and biological substances | street and highway	1
X645	intentional self-poisoning by and exposure to other and unspecified drugs, medicaments and biological substances | trade and service area	1
X646	intentional self-poisoning by and exposure to other and unspecified drugs, medicaments and biological substances | industrial and construction area	1
X647	intentional self-poisoning by and exposure to other and unspecified drugs, medicaments and biological substances | farm	1
X648	intentional self-poisoning by and exposure to other and unspecified drugs, medicaments and biological substances | other specified places	1
X649	intentional self-poisoning by and exposure to other and unspecified drugs, medicaments and biological substances | unspecified place	1
X66	intentional self-poisoning by and exposure to organic solvents and halogenated hydrocarbons and their vapours	1
X660	intentional self-poisoning by and exposure to organic solvents and halogenated hydrocarbons and their vapours | home	1
X661	intentional self-poisoning by and exposure to organic solvents and halogenated hydrocarbons and their vapours | residential institution	1
X662	intentional self-poisoning by and exposure to organic solvents and halogenated hydrocarbons and their vapours | school, other institution and public administrative area	1
X663	intentional self-poisoning by and exposure to organic solvents and halogenated hydrocarbons and their vapours | sports and athletics area	1
X664	intentional self-poisoning by and exposure to organic solvents and halogenated hydrocarbons and their vapours | street and highway	1
X665	intentional self-poisoning by and exposure to organic solvents and halogenated hydrocarbons and their vapours | trade and service area	1
X666	intentional self-poisoning by and exposure to organic solvents and halogenated hydrocarbons and their vapours | industrial and construction area	1
X667	intentional self-poisoning by and exposure to organic solvents and halogenated hydrocarbons and their vapours | farm	1
X668	intentional self-poisoning by and exposure to organic solvents and halogenated hydrocarbons and their vapours | other specified places	1
X669	intentional self-poisoning by and exposure to organic solvents and halogenated hydrocarbons and their vapours | unspecified place	1
X67	intentional self-poisoning by and exposure to other gases and vapours	1
X670	intentional self-poisoning by and exposure to other gases and vapours | home	1
X671	intentional self-poisoning by and exposure to other gases and vapours | residential institution	1
X672	intentional self-poisoning by and exposure to other gases and vapours | school, other institution and public administrative area	1
X673	intentional self-poisoning by and exposure to other gases and vapours | sports and athletics area	1
X674	intentional self-poisoning by and exposure to other gases and vapours | street and highway	1
X675	intentional self-poisoning by and exposure to other gases and vapours | trade and service area	1
X676	intentional self-poisoning by and exposure to other gases and vapours | industrial and construction area	1
X677	intentional self-poisoning by and exposure to other gases and vapours | farm	1
X678	intentional self-poisoning by and exposure to other gases and vapours | other specified places	1
X679	intentional self-poisoning by and exposure to other gases and vapours | unspecified place	1
X68	intentional self-poisoning by and exposure to pesticides	1
X680	intentional self-poisoning by and exposure to pesticides | home	1
X681	intentional self-poisoning by and exposure to pesticides | residential institution	1
X682	intentional self-poisoning by and exposure to pesticides | school, other institution and public administrative area	1
X683	intentional self-poisoning by and exposure to pesticides | sports and athletics area	1
X684	intentional self-poisoning by and exposure to pesticides | street and highway	1
X685	intentional self-poisoning by and exposure to pesticides | trade and service area	1
X686	intentional self-poisoning by and exposure to pesticides | industrial and construction area	1
X687	intentional self-poisoning by and exposure to pesticides | farm	1
X688	intentional self-poisoning by and exposure to pesticides | other specified places	1
X689	intentional self-poisoning by and exposure to pesticides | unspecified place	1
X69	intentional self-poisoning by and exposure to other and unspecified chemicals and noxious substances	1
X690	intentional self-poisoning by and exposure to other and unspecified chemicals and noxious substances | home	1
X691	intentional self-poisoning by and exposure to other and unspecified chemicals and noxious substances | residential institution	1
X692	intentional self-poisoning by and exposure to other and unspecified chemicals and noxious substances | school, other institution and public administrative area	1
X693	intentional self-poisoning by and exposure to other and unspecified chemicals and noxious substances | sports and athletics area	1
X694	intentional self-poisoning by and exposure to other and unspecified chemicals and noxious substances | street and highway	1
X695	intentional self-poisoning by and exposure to other and unspecified chemicals and noxious substances | trade and service area	1
X696	intentional self-poisoning by and exposure to other and unspecified chemicals and noxious substances | industrial and construction area	1
X697	intentional self-poisoning by and exposure to other and unspecified chemicals and noxious substances | farm	1
X698	intentional self-poisoning by and exposure to other and unspecified chemicals and noxious substances | other specified places	1
X699	intentional self-poisoning by and exposure to other and unspecified chemicals and noxious substances | unspecified place	1
X70	intentional self-harm by hanging, strangulation and suffocation	1
X700	intentional self-harm by hanging, strangulation and suffocation | home	1
X701	intentional self-harm by hanging, strangulation and suffocation | residential institution	1
X702	intentional self-harm by hanging, strangulation and suffocation | school, other institution and public administrative area	1
X703	intentional self-harm by hanging, strangulation and suffocation | sports and athletics area	1
X704	intentional self-harm by hanging, strangulation and suffocation | street and highway	1
X705	intentional self-harm by hanging, strangulation and suffocation | trade and service area	1
X706	intentional self-harm by hanging, strangulation and suffocation | industrial and construction area	1
X707	intentional self-harm by hanging, strangulation and suffocation | farm	1
X708	intentional self-harm by hanging, strangulation and suffocation | other specified places	1
X709	intentional self-harm by hanging, strangulation and suffocation | unspecified place	1
X71	intentional self-harm by drowning and submersion	1
X710	intentional self-harm by drowning and submersion | home	1
X711	intentional self-harm by drowning and submersion | residential institution	1
X712	intentional self-harm by drowning and submersion | school, other institution and public administrative area	1
X713	intentional self-harm by drowning and submersion | sports and athletics area	1
X714	intentional self-harm by drowning and submersion | street and highway	1
X715	intentional self-harm by drowning and submersion | trade and service area	1
X716	intentional self-harm by drowning and submersion | industrial and construction area	1
X717	intentional self-harm by drowning and submersion | farm	1
X718	intentional self-harm by drowning and submersion | other specified places	1
X719	intentional self-harm by drowning and submersion | unspecified place	1
X72	intentional self-harm by handgun discharge	1
X720	intentional self-harm by handgun discharge | home	1
X721	intentional self-harm by handgun discharge | residential institution	1
X722	intentional self-harm by handgun discharge | school, other institution and public administrative area	1
X723	intentional self-harm by handgun discharge | sports and athletics area	1
X724	intentional self-harm by handgun discharge | street and highway	1
X725	intentional self-harm by handgun discharge | trade and service area	1
X726	intentional self-harm by handgun discharge | industrial and construction area	1
X727	intentional self-harm by handgun discharge | farm	1
X728	intentional self-harm by handgun discharge | other specified places	1
X729	intentional self-harm by handgun discharge | unspecified place	1
X73	intentional self-harm by rifle, shotgun and larger firearm discharge	1
X730	intentional self-harm by rifle, shotgun and larger firearm discharge | home	1
X731	intentional self-harm by rifle, shotgun and larger firearm discharge | residential institution	1
X732	intentional self-harm by rifle, shotgun and larger firearm discharge | school, other institution and public administrative area	1
X733	intentional self-harm by rifle, shotgun and larger firearm discharge | sports and athletics area	1
X734	intentional self-harm by rifle, shotgun and larger firearm discharge | street and highway	1
X735	intentional self-harm by rifle, shotgun and larger firearm discharge | trade and service area	1
X736	intentional self-harm by rifle, shotgun and larger firearm discharge | industrial and construction area	1
X737	intentional self-harm by rifle, shotgun and larger firearm discharge | farm	1
X738	intentional self-harm by rifle, shotgun and larger firearm discharge | other specified places	1
X739	intentional self-harm by rifle, shotgun and larger firearm discharge | unspecified place	1
X74	intentional self-harm by other and unspecified firearm discharge	1
X740	intentional self-harm by other and unspecified firearm discharge | home	1
X741	intentional self-harm by other and unspecified firearm discharge | residential institution	1
X742	intentional self-harm by other and unspecified firearm discharge | school, other institution and public administrative area	1
X743	intentional self-harm by other and unspecified firearm discharge | sports and athletics area	1
X744	intentional self-harm by other and unspecified firearm discharge | street and highway	1
X745	intentional self-harm by other and unspecified firearm discharge | trade and service area	1
X746	intentional self-harm by other and unspecified firearm discharge | industrial and construction area	1
X747	intentional self-harm by other and unspecified firearm discharge | farm	1
X748	intentional self-harm by other and unspecified firearm discharge | other specified places	1
X749	intentional self-harm by other and unspecified firearm discharge | unspecified place	1
X75	intentional self-harm by explosive material	1
X750	intentional self-harm by explosive material | home	1
X751	intentional self-harm by explosive material | residential institution	1
X752	intentional self-harm by explosive material | school, other institution and public administrative area	1
X753	intentional self-harm by explosive material | sports and athletics area	1
X754	intentional self-harm by explosive material | street and highway	1
X755	intentional self-harm by explosive material | trade and service area	1
X756	intentional self-harm by explosive material | industrial and construction area	1
X757	intentional self-harm by explosive material | farm	1
X758	intentional self-harm by explosive material | other specified places	1
X759	intentional self-harm by explosive material | unspecified place	1
X76	intentional self-harm by smoke, fire and flames	1
X760	intentional self-harm by smoke, fire and flames | home	1
X761	intentional self-harm by smoke, fire and flames | residential institution	1
X762	intentional self-harm by smoke, fire and flames | school, other institution and public administrative area	1
X763	intentional self-harm by smoke, fire and flames | sports and athletics area	1
X764	intentional self-harm by smoke, fire and flames | street and highway	1
X765	intentional self-harm by smoke, fire and flames | trade and service area	1
X766	intentional self-harm by smoke, fire and flames | industrial and construction area	1
X767	intentional self-harm by smoke, fire and flames | farm	1
X768	intentional self-harm by smoke, fire and flames | other specified places	1
X769	intentional self-harm by smoke, fire and flames | unspecified place	1
X77	intentional self-harm by steam, hot vapours and hot objects	1
X770	intentional self-harm by steam, hot vapours and hot objects | home	1
X771	intentional self-harm by steam, hot vapours and hot objects | residential institution	1
X772	intentional self-harm by steam, hot vapours and hot objects | school, other institution and public administrative area	1
X773	intentional self-harm by steam, hot vapours and hot objects | sports and athletics area	1
X774	intentional self-harm by steam, hot vapours and hot objects | street and highway	1
X775	intentional self-harm by steam, hot vapours and hot objects | trade and service area	1
X776	intentional self-harm by steam, hot vapours and hot objects | industrial and construction area	1
X777	intentional self-harm by steam, hot vapours and hot objects | farm	1
X778	intentional self-harm by steam, hot vapours and hot objects | other specified places	1
X779	intentional self-harm by steam, hot vapours and hot objects | unspecified place	1
X78	intentional self-harm by sharp object	1
X780	intentional self-harm by sharp object | home	1
X781	intentional self-harm by sharp object | residential institution	1
X782	intentional self-harm by sharp object | school, other institution and public administrative area	1
X783	intentional self-harm by sharp object | sports and athletics area	1
X784	intentional self-harm by sharp object | street and highway	1
X785	intentional self-harm by sharp object | trade and service area	1
X786	intentional self-harm by sharp object | industrial and construction area	1
X787	intentional self-harm by sharp object | farm	1
X788	intentional self-harm by sharp object | other specified places	1
X789	intentional self-harm by sharp object | unspecified place	1
X79	intentional self-harm by blunt object	1
X790	intentional self-harm by blunt object | home	1
X791	intentional self-harm by blunt object | residential institution	1
X792	intentional self-harm by blunt object | school, other institution and public administrative area	1
X793	intentional self-harm by blunt object | sports and athletics area	1
X794	intentional self-harm by blunt object | street and highway	1
X795	intentional self-harm by blunt object | trade and service area	1
X796	intentional self-harm by blunt object | industrial and construction area	1
X797	intentional self-harm by blunt object | farm	1
X798	intentional self-harm by blunt object | other specified places	1
X799	intentional self-harm by blunt object | unspecified place	1
X80	intentional self-harm by jumping from a high place	1
X800	intentional self-harm by jumping from a high place | home	1
X801	intentional self-harm by jumping from a high place | residential institution	1
X802	intentional self-harm by jumping from a high place | school, other institution and public administrative area	1
X803	intentional self-harm by jumping from a high place | sports and athletics area	1
X804	intentional self-harm by jumping from a high place | street and highway	1
X805	intentional self-harm by jumping from a high place | trade and service area	1
X806	intentional self-harm by jumping from a high place | industrial and construction area	1
X807	intentional self-harm by jumping from a high place | farm	1
X808	intentional self-harm by jumping from a high place | other specified places	1
X809	intentional self-harm by jumping from a high place | unspecified place	1
X81	intentional self-harm by jumping or lying before moving object	1
X810	intentional self-harm by jumping or lying before moving object | home	1
X811	intentional self-harm by jumping or lying before moving object | residential institution	1
X812	intentional self-harm by jumping or lying before moving object | school, other institution and public administrative area	1
X813	intentional self-harm by jumping or lying before moving object | sports and athletics area	1
X814	intentional self-harm by jumping or lying before moving object | street and highway	1
X815	intentional self-harm by jumping or lying before moving object | trade and service area	1
X816	intentional self-harm by jumping or lying before moving object | industrial and construction area	1
X817	intentional self-harm by jumping or lying before moving object | farm	1
X818	intentional self-harm by jumping or lying before moving object | other specified places	1
X819	intentional self-harm by jumping or lying before moving object | unspecified place	1
X82	intentional self-harm by crashing of motor vehicle	1
X820	intentional self-harm by crashing of motor vehicle | home	1
X821	intentional self-harm by crashing of motor vehicle | residential institution	1
X822	intentional self-harm by crashing of motor vehicle | school, other institution and public administrative area	1
X823	intentional self-harm by crashing of motor vehicle | sports and athletics area	1
X824	intentional self-harm by crashing of motor vehicle | street and highway	1
X825	intentional self-harm by crashing of motor vehicle | trade and service area	1
X826	intentional self-harm by crashing of motor vehicle | industrial and construction area	1
X827	intentional self-harm by crashing of motor vehicle | farm	1
X828	intentional self-harm by crashing of motor vehicle | other specified places	1
X829	intentional self-harm by crashing of motor vehicle | unspecified place	1
X83	intentional self-harm by other specified means	1
X830	intentional self-harm by other specified means | home	1
X831	intentional self-harm by other specified means | residential institution	1
X832	intentional self-harm by other specified means | school, other institution and public administrative area	1
X833	intentional self-harm by other specified means | sports and athletics area	1
X834	intentional self-harm by other specified means | street and highway	1
X835	intentional self-harm by other specified means | trade and service area	1
X836	intentional self-harm by other specified means | industrial and construction area	1
X837	intentional self-harm by other specified means | farm	1
X838	intentional self-harm by other specified means | other specified places	1
X839	intentional self-harm by other specified means | unspecified place	1
X84	intentional self-harm by unspecified means	1
X840	intentional self-harm by unspecified means | home	1
X841	intentional self-harm by unspecified means | residential institution	1
X842	intentional self-harm by unspecified means | school, other institution and public administrative area	1
X843	intentional self-harm by unspecified means | sports and athletics area	1
X844	intentional self-harm by unspecified means | street and highway	1
X845	intentional self-harm by unspecified means | trade and service area	1
X846	intentional self-harm by unspecified means | industrial and construction area	1
X847	intentional self-harm by unspecified means | farm	1
X848	intentional self-harm by unspecified means | other specified places	1
X849	intentional self-harm by unspecified means | unspecified place	1
Y10	poisoning by and exposure to nonopioid analgesics, antipyretics and antirheumatics, undetermined intent	2
Y100	poisoning by and exposure to nonopioid analgesics, antipyretics and antirheumatics, undetermined intent | home	2
Y101	poisoning by and exposure to nonopioid analgesics, antipyretics and antirheumatics, undetermined intent | residential institution	2
Y102	poisoning by and exposure to nonopioid analgesics, antipyretics and antirheumatics, undetermined intent | school, other institution and public administrative area	2
Y103	poisoning by and exposure to nonopioid analgesics, antipyretics and antirheumatics, undetermined intent | sports and athletics area	2
Y104	poisoning by and exposure to nonopioid analgesics, antipyretics and antirheumatics, undetermined intent | street and highway	2
Y105	poisoning by and exposure to nonopioid analgesics, antipyretics and antirheumatics, undetermined intent | trade and service area	2
Y106	poisoning by and exposure to nonopioid analgesics, antipyretics and antirheumatics, undetermined intent | industrial and construction area	2
Y107	poisoning by and exposure to nonopioid analgesics, antipyretics and antirheumatics, undetermined intent | farm	2
Y108	poisoning by and exposure to nonopioid analgesics, antipyretics and antirheumatics, undetermined intent | other specified places	2
Y109	poisoning by and exposure to nonopioid analgesics, antipyretics and antirheumatics, undetermined intent | unspecified place	2
Y11	poisoning by and exposure to antiepileptic, sedative-hypnotic, antiparkinsonism and psychotropic drugs, not elsewhere classified, undetermined intent	2
Y110	poisoning by and exposure to antiepileptic, sedative-hypnotic, antiparkinsonism and psychotropic drugs, not elsewhere classified, undetermined intent | home	2
Y111	poisoning by and exposure to antiepileptic, sedative-hypnotic, antiparkinsonism and psychotropic drugs, not elsewhere classified, undetermined intent | residential institution	2
Y112	poisoning by and exposure to antiepileptic, sedative-hypnotic, antiparkinsonism and psychotropic drugs, not elsewhere classified, undetermined intent | school, other institution and public administrative area	2
Y113	poisoning by and exposure to antiepileptic, sedative-hypnotic, antiparkinsonism and psychotropic drugs, not elsewhere classified, undetermined intent | sports and athletics area	2
Y114	poisoning by and exposure to antiepileptic, sedative-hypnotic, antiparkinsonism and psychotropic drugs, not elsewhere classified, undetermined intent | street and highway	2
Y115	poisoning by and exposure to antiepileptic, sedative-hypnotic, antiparkinsonism and psychotropic drugs, not elsewhere classified, undetermined intent | trade and service area	2
Y116	poisoning by and exposure to antiepileptic, sedative-hypnotic, antiparkinsonism and psychotropic drugs, not elsewhere classified, undetermined intent | industrial and construction area	2
Y117	poisoning by and exposure to antiepileptic, sedative-hypnotic, antiparkinsonism and psychotropic drugs, not elsewhere classified, undetermined intent | farm	2
Y118	poisoning by and exposure to antiepileptic, sedative-hypnotic, antiparkinsonism and psychotropic drugs, not elsewhere classified, undetermined intent | other specified places	2
Y119	poisoning by and exposure to antiepileptic, sedative-hypnotic, antiparkinsonism and psychotropic drugs, not elsewhere classified, undetermined intent | unspecified place	2
Y12	poisoning by and exposure to narcotics and psychodysleptics [hallucinogens], not elsewhere classified, undetermined intent	2
Y120	poisoning by and exposure to narcotics and psychodysleptics [hallucinogens], not elsewhere classified, undetermined intent | home	2
Y121	poisoning by and exposure to narcotics and psychodysleptics [hallucinogens], not elsewhere classified, undetermined intent | residential institution	2
Y122	poisoning by and exposure to narcotics and psychodysleptics [hallucinogens], not elsewhere classified, undetermined intent | school, other institution and public administrative area	2
Y123	poisoning by and exposure to narcotics and psychodysleptics [hallucinogens], not elsewhere classified, undetermined intent | sports and athletics area	2
Y124	poisoning by and exposure to narcotics and psychodysleptics [hallucinogens], not elsewhere classified, undetermined intent | street and highway	2
Y125	poisoning by and exposure to narcotics and psychodysleptics [hallucinogens], not elsewhere classified, undetermined intent | trade and service area	2
Y126	poisoning by and exposure to narcotics and psychodysleptics [hallucinogens], not elsewhere classified, undetermined intent | industrial and construction area	2
Y127	poisoning by and exposure to narcotics and psychodysleptics [hallucinogens], not elsewhere classified, undetermined intent | farm	2
Y128	poisoning by and exposure to narcotics and psychodysleptics [hallucinogens], not elsewhere classified, undetermined intent | other specified places	2
Y129	poisoning by and exposure to narcotics and psychodysleptics [hallucinogens], not elsewhere classified, undetermined intent | unspecified place	2
Y13	poisoning by and exposure to other drugs acting on the autonomic nervous system, undetermined intent	2
Y130	poisoning by and exposure to other drugs acting on the autonomic nervous system, undetermined intent | home	2
Y131	poisoning by and exposure to other drugs acting on the autonomic nervous system, undetermined intent | residential institution	2
Y132	poisoning by and exposure to other drugs acting on the autonomic nervous system, undetermined intent | school, other institution and public administrative area	2
Y133	poisoning by and exposure to other drugs acting on the autonomic nervous system, undetermined intent | sports and athletics area	2
Y134	poisoning by and exposure to other drugs acting on the autonomic nervous system, undetermined intent | street and highway	2
Y135	poisoning by and exposure to other drugs acting on the autonomic nervous system, undetermined intent | trade and service area	2
Y136	poisoning by and exposure to other drugs acting on the autonomic nervous system, undetermined intent | industrial and construction area	2
Y137	poisoning by and exposure to other drugs acting on the autonomic nervous system, undetermined intent | farm	2
Y138	poisoning by and exposure to other drugs acting on the autonomic nervous system, undetermined intent | other specified places	2
Y139	poisoning by and exposure to other drugs acting on the autonomic nervous system, undetermined intent | unspecified place	2
Y14	poisoning by and exposure to other and unspecified drugs, medicaments and biological substances, undetermined intent	2
Y140	poisoning by and exposure to other and unspecified drugs, medicaments and biological substances, undetermined intent | home	2
Y141	poisoning by and exposure to other and unspecified drugs, medicaments and biological substances, undetermined intent | residential institution	2
Y142	poisoning by and exposure to other and unspecified drugs, medicaments and biological substances, undetermined intent | school, other institution and public administrative area	2
Y143	poisoning by and exposure to other and unspecified drugs, medicaments and biological substances, undetermined intent | sports and athletics area	2
Y144	poisoning by and exposure to other and unspecified drugs, medicaments and biological substances, undetermined intent | street and highway	2
Y145	poisoning by and exposure to other and unspecified drugs, medicaments and biological substances, undetermined intent | trade and service area	2
Y146	poisoning by and exposure to other and unspecified drugs, medicaments and biological substances, undetermined intent | industrial and construction area	2
Y147	poisoning by and exposure to other and unspecified drugs, medicaments and biological substances, undetermined intent | farm	2
Y148	poisoning by and exposure to other and unspecified drugs, medicaments and biological substances, undetermined intent | other specified places	2
Y149	poisoning by and exposure to other and unspecified drugs, medicaments and biological substances, undetermined intent | unspecified place	2
Y16	poisoning by and exposure to organic solvents and halogenated hydrocarbons and their vapours, undetermined intent	2
Y160	poisoning by and exposure to organic solvents and halogenated hydrocarbons and their vapours, undetermined intent | home	2
Y161	poisoning by and exposure to organic solvents and halogenated hydrocarbons and their vapours, undetermined intent | residential institution	2
Y162	poisoning by and exposure to organic solvents and halogenated hydrocarbons and their vapours, undetermined intent | school, other institution and public administrative area	2
Y163	poisoning by and exposure to organic solvents and halogenated hydrocarbons and their vapours, undetermined intent | sports and athletics area	2
Y164	poisoning by and exposure to organic solvents and halogenated hydrocarbons and their vapours, undetermined intent | street and highway	2
Y165	poisoning by and exposure to organic solvents and halogenated hydrocarbons and their vapours, undetermined intent | trade and service area	2
Y166	poisoning by and exposure to organic solvents and halogenated hydrocarbons and their vapours, undetermined intent | industrial and construction area	2
Y167	poisoning by and exposure to organic solvents and halogenated hydrocarbons and their vapours, undetermined intent | farm	2
Y168	poisoning by and exposure to organic solvents and halogenated hydrocarbons and their vapours, undetermined intent | other specified places	2
Y169	poisoning by and exposure to organic solvents and halogenated hydrocarbons and their vapours, undetermined intent | unspecified place	2
Y17	poisoning by and exposure to other gases and vapours, undetermined intent	2
Y170	poisoning by and exposure to other gases and vapours, undetermined intent | home	2
Y171	poisoning by and exposure to other gases and vapours, undetermined intent | residential institution	2
Y172	poisoning by and exposure to other gases and vapours, undetermined intent | school, other institution and public administrative area	2
Y173	poisoning by and exposure to other gases and vapours, undetermined intent | sports and athletics area	2
Y174	poisoning by and exposure to other gases and vapours, undetermined intent | street and highway	2
Y175	poisoning by and exposure to other gases and vapours, undetermined intent | trade and service area	2
Y176	poisoning by and exposure to other gases and vapours, undetermined intent | industrial and construction area	2
Y177	poisoning by and exposure to other gases and vapours, undetermined intent | farm	2
Y178	poisoning by and exposure to other gases and vapours, undetermined intent | other specified places	2
Y179	poisoning by and exposure to other gases and vapours, undetermined intent | unspecified place	2
Y18	poisoning by and exposure to pesticides, undetermined intent	2
Y180	poisoning by and exposure to pesticides, undetermined intent | home	2
Y181	poisoning by and exposure to pesticides, undetermined intent | residential institution	2
Y182	poisoning by and exposure to pesticides, undetermined intent | school, other institution and public administrative area	2
Y183	poisoning by and exposure to pesticides, undetermined intent | sports and athletics area	2
Y184	poisoning by and exposure to pesticides, undetermined intent | street and highway	2
Y185	poisoning by and exposure to pesticides, undetermined intent | trade and service area	2
Y186	poisoning by and exposure to pesticides, undetermined intent | industrial and construction area	2
Y187	poisoning by and exposure to pesticides, undetermined intent | farm	2
Y188	poisoning by and exposure to pesticides, undetermined intent | other specified places	2
Y189	poisoning by and exposure to pesticides, undetermined intent | unspecified place	2
Y19	poisoning by and exposure to other and unspecified chemicals and noxious substances, undetermined intent	2
Y190	poisoning by and exposure to other and unspecified chemicals and noxious substances, undetermined intent | home	2
Y191	poisoning by and exposure to other and unspecified chemicals and noxious substances, undetermined intent | residential institution	2
Y192	poisoning by and exposure to other and unspecified chemicals and noxious substances, undetermined intent | school, other institution and public administrative area	2
Y193	poisoning by and exposure to other and unspecified chemicals and noxious substances, undetermined intent | sports and athletics area	2
Y194	poisoning by and exposure to other and unspecified chemicals and noxious substances, undetermined intent | street and highway	2
Y195	poisoning by and exposure to other and unspecified chemicals and noxious substances, undetermined intent | trade and service area	2
Y196	poisoning by and exposure to other and unspecified chemicals and noxious substances, undetermined intent | industrial and construction area	2
Y197	poisoning by and exposure to other and unspecified chemicals and noxious substances, undetermined intent | farm	2
Y198	poisoning by and exposure to other and unspecified chemicals and noxious substances, undetermined intent | other specified places	2
Y199	poisoning by and exposure to other and unspecified chemicals and noxious substances, undetermined intent | unspecified place	2
Y20	hanging, strangulation and suffocation, undetermined intent	2
Y200	hanging, strangulation and suffocation, undetermined intent | home	2
Y201	hanging, strangulation and suffocation, undetermined intent | residential institution	2
Y202	hanging, strangulation and suffocation, undetermined intent | school, other institution and public administrative area	2
Y203	hanging, strangulation and suffocation, undetermined intent | sports and athletics area	2
Y204	hanging, strangulation and suffocation, undetermined intent | street and highway	2
Y205	hanging, strangulation and suffocation, undetermined intent | trade and service area	2
Y206	hanging, strangulation and suffocation, undetermined intent | industrial and construction area	2
Y207	hanging, strangulation and suffocation, undetermined intent | farm	2
Y208	hanging, strangulation and suffocation, undetermined intent | other specified places	2
Y209	hanging, strangulation and suffocation, undetermined intent | unspecified place	2
Y21	drowning and submersion, undetermined intent	2
Y210	drowning and submersion, undetermined intent | home	2
Y211	drowning and submersion, undetermined intent | residential institution	2
Y212	drowning and submersion, undetermined intent | school, other institution and public administrative area	2
Y213	drowning and submersion, undetermined intent | sports and athletics area	2
Y214	drowning and submersion, undetermined intent | street and highway	2
Y215	drowning and submersion, undetermined intent | trade and service area	2
Y216	drowning and submersion, undetermined intent | industrial and construction area	2
Y217	drowning and submersion, undetermined intent | farm	2
Y218	drowning and submersion, undetermined intent | other specified places	2
Y219	drowning and submersion, undetermined intent | unspecified place	2
Y22	handgun discharge, undetermined intent	2
Y220	handgun discharge, undetermined intent | home	2
Y221	handgun discharge, undetermined intent | residential institution	2
Y222	handgun discharge, undetermined intent | school, other institution and public administrative area	2
Y223	handgun discharge, undetermined intent | sports and athletics area	2
Y224	handgun discharge, undetermined intent | street and highway	2
Y225	handgun discharge, undetermined intent | trade and service area	2
Y226	handgun discharge, undetermined intent | industrial and construction area	2
Y227	handgun discharge, undetermined intent | farm	2
Y228	handgun discharge, undetermined intent | other specified places	2
Y229	handgun discharge, undetermined intent | unspecified place	2
Y23	rifle, shotgun and larger firearm discharge, undetermined intent	2
Y230	rifle, shotgun and larger firearm discharge, undetermined intent | home	2
Y231	rifle, shotgun and larger firearm discharge, undetermined intent | residential institution	2
Y232	rifle, shotgun and larger firearm discharge, undetermined intent | school, other institution and public administrative area	2
Y233	rifle, shotgun and larger firearm discharge, undetermined intent | sports and athletics area	2
Y234	rifle, shotgun and larger firearm discharge, undetermined intent | street and highway	2
Y235	rifle, shotgun and larger firearm discharge, undetermined intent | trade and service area	2
Y236	rifle, shotgun and larger firearm discharge, undetermined intent | industrial and construction area	2
Y237	rifle, shotgun and larger firearm discharge, undetermined intent | farm	2
Y238	rifle, shotgun and larger firearm discharge, undetermined intent | other specified places	2
Y239	rifle, shotgun and larger firearm discharge, undetermined intent | unspecified place	2
Y24	other and unspecified firearm discharge, undetermined intent	2
Y240	other and unspecified firearm discharge, undetermined intent | home	2
Y241	other and unspecified firearm discharge, undetermined intent | residential institution	2
Y242	other and unspecified firearm discharge, undetermined intent | school, other institution and public administrative area	2
Y243	other and unspecified firearm discharge, undetermined intent | sports and athletics area	2
Y244	other and unspecified firearm discharge, undetermined intent | street and highway	2
Y245	other and unspecified firearm discharge, undetermined intent | trade and service area	2
Y246	other and unspecified firearm discharge, undetermined intent | industrial and construction area	2
Y247	other and unspecified firearm discharge, undetermined intent | farm	2
Y248	other and unspecified firearm discharge, undetermined intent | other specified places	2
Y249	other and unspecified firearm discharge, undetermined intent | unspecified place	2
Y25	contact with explosive material, undetermined intent	2
Y250	contact with explosive material, undetermined intent | home	2
Y251	contact with explosive material, undetermined intent | residential institution	2
Y252	contact with explosive material, undetermined intent | school, other institution and public administrative area	2
Y253	contact with explosive material, undetermined intent | sports and athletics area	2
Y254	contact with explosive material, undetermined intent | street and highway	2
Y255	contact with explosive material, undetermined intent | trade and service area	2
Y256	contact with explosive material, undetermined intent | industrial and construction area	2
Y257	contact with explosive material, undetermined intent | farm	2
Y258	contact with explosive material, undetermined intent | other specified places	2
Y259	contact with explosive material, undetermined intent | unspecified place	2
Y26	exposure to smoke, fire and flames, undetermined intent	2
Y260	exposure to smoke, fire and flames, undetermined intent | home	2
Y261	exposure to smoke, fire and flames, undetermined intent | residential institution	2
Y262	exposure to smoke, fire and flames, undetermined intent | school, other institution and public administrative area	2
Y263	exposure to smoke, fire and flames, undetermined intent | sports and athletics area	2
Y264	exposure to smoke, fire and flames, undetermined intent | street and highway	2
Y265	exposure to smoke, fire and flames, undetermined intent | trade and service area	2
Y266	exposure to smoke, fire and flames, undetermined intent | industrial and construction area	2
Y267	exposure to smoke, fire and flames, undetermined intent | farm	2
Y268	exposure to smoke, fire and flames, undetermined intent | other specified places	2
Y269	exposure to smoke, fire and flames, undetermined intent | unspecified place	2
Y27	contact with steam, hot vapours and hot objects, undetermined intent	2
Y270	contact with steam, hot vapours and hot objects, undetermined intent | home	2
Y271	contact with steam, hot vapours and hot objects, undetermined intent | residential institution	2
Y272	contact with steam, hot vapours and hot objects, undetermined intent | school, other institution and public administrative area	2
Y273	contact with steam, hot vapours and hot objects, undetermined intent | sports and athletics area	2
Y274	contact with steam, hot vapours and hot objects, undetermined intent | street and highway	2
Y275	contact with steam, hot vapours and hot objects, undetermined intent | trade and service area	2
Y276	contact with steam, hot vapours and hot objects, undetermined intent | industrial and construction area	2
Y277	contact with steam, hot vapours and hot objects, undetermined intent | farm	2
Y278	contact with steam, hot vapours and hot objects, undetermined intent | other specified places	2
Y279	contact with steam, hot vapours and hot objects, undetermined intent | unspecified place	2
Y28	contact with sharp object, undetermined intent	2
Y280	contact with sharp object, undetermined intent | home	2
Y281	contact with sharp object, undetermined intent | residential institution	2
Y282	contact with sharp object, undetermined intent | school, other institution and public administrative area	2
Y283	contact with sharp object, undetermined intent | sports and athletics area	2
Y284	contact with sharp object, undetermined intent | street and highway	2
Y285	contact with sharp object, undetermined intent | trade and service area	2
Y286	contact with sharp object, undetermined intent | industrial and construction area	2
Y287	contact with sharp object, undetermined intent | farm	2
Y288	contact with sharp object, undetermined intent | other specified places	2
Y289	contact with sharp object, undetermined intent | unspecified place	2
Y29	contact with blunt object, undetermined intent	2
Y290	contact with blunt object, undetermined intent | home	2
Y291	contact with blunt object, undetermined intent | residential institution	2
Y292	contact with blunt object, undetermined intent | school, other institution and public administrative area	2
Y293	contact with blunt object, undetermined intent | sports and athletics area	2
Y294	contact with blunt object, undetermined intent | street and highway	2
Y295	contact with blunt object, undetermined intent | trade and service area	2
Y296	contact with blunt object, undetermined intent | industrial and construction area	2
Y297	contact with blunt object, undetermined intent | farm	2
Y298	contact with blunt object, undetermined intent | other specified places	2
Y299	contact with blunt object, undetermined intent | unspecified place	2
Y30	falling, jumping or pushed from a high place, undetermined intent	2
Y300	falling, jumping or pushed from a high place, undetermined intent | home	2
Y301	falling, jumping or pushed from a high place, undetermined intent | residential institution	2
Y302	falling, jumping or pushed from a high place, undetermined intent | school, other institution and public administrative area	2
Y303	falling, jumping or pushed from a high place, undetermined intent | sports and athletics area	2
Y304	falling, jumping or pushed from a high place, undetermined intent | street and highway	2
Y305	falling, jumping or pushed from a high place, undetermined intent | trade and service area	2
Y306	falling, jumping or pushed from a high place, undetermined intent | industrial and construction area	2
Y307	falling, jumping or pushed from a high place, undetermined intent | farm	2
Y308	falling, jumping or pushed from a high place, undetermined intent | other specified places	2
Y309	falling, jumping or pushed from a high place, undetermined intent | unspecified place	2
Y31	falling, lying or running before or into moving object, undetermined intent	2
Y310	falling, lying or running before or into moving object, undetermined intent | home	2
Y311	falling, lying or running before or into moving object, undetermined intent | residential institution	2
Y312	falling, lying or running before or into moving object, undetermined intent | school, other institution and public administrative area	2
Y313	falling, lying or running before or into moving object, undetermined intent | sports and athletics area	2
Y314	falling, lying or running before or into moving object, undetermined intent | street and highway	2
Y315	falling, lying or running before or into moving object, undetermined intent | trade and service area	2
Y316	falling, lying or running before or into moving object, undetermined intent | industrial and construction area	2
Y317	falling, lying or running before or into moving object, undetermined intent | farm	2
Y318	falling, lying or running before or into moving object, undetermined intent | other specified places	2
Y319	falling, lying or running before or into moving object, undetermined intent | unspecified place	2
Y32	crashing of motor vehicle, undetermined intent	2
Y320	crashing of motor vehicle, undetermined intent | home	2
Y321	crashing of motor vehicle, undetermined intent | residential institution	2
Y322	crashing of motor vehicle, undetermined intent | school, other institution and public administrative area	2
Y323	crashing of motor vehicle, undetermined intent | sports and athletics area	2
Y324	crashing of motor vehicle, undetermined intent | street and highway	2
Y325	crashing of motor vehicle, undetermined intent | trade and service area	2
Y326	crashing of motor vehicle, undetermined intent | industrial and construction area	2
Y327	crashing of motor vehicle, undetermined intent | farm	2
Y328	crashing of motor vehicle, undetermined intent | other specified places	2
Y329	crashing of motor vehicle, undetermined intent | unspecified place	2
Y33	other specified events, undetermined intent	2
Y330	other specified events, undetermined intent | home	2
Y331	other specified events, undetermined intent | residential institution	2
Y332	other specified events, undetermined intent | school, other institution and public administrative area	2
Y333	other specified events, undetermined intent | sports and athletics area	2
Y334	other specified events, undetermined intent | street and highway	2
Y335	other specified events, undetermined intent | trade and service area	2
Y336	other specified events, undetermined intent | industrial and construction area	2
Y337	other specified events, undetermined intent | farm	2
Y338	other specified events, undetermined intent | other specified places	2
Y339	other specified events, undetermined intent | unspecified place	2
Y34	unspecified event, undetermined intent	2
Y340	unspecified event, undetermined intent | home	2
Y341	unspecified event, undetermined intent | residential institution	2
Y342	unspecified event, undetermined intent | school, other institution and public administrative area	2
Y343	unspecified event, undetermined intent | sports and athletics area	2
Y344	unspecified event, undetermined intent | street and highway	2
Y345	unspecified event, undetermined intent | trade and service area	2
Y346	unspecified event, undetermined intent | industrial and construction area	2
Y347	unspecified event, undetermined intent | farm	2
Y348	unspecified event, undetermined intent | other specified places	2
Y349	unspecified event, undetermined intent | unspecified place	2
Y870	sequelae of intentional self-harm	1
Y872	sequelae of events of undetermined intent	2
